# Supplementary material for: 2-(5-Isopropyl-3-methyl­sulfanyl-1-benzofuran-2-yl)acetic acid
Source: Acta Crystallogr Sect E Struct Rep Online. 2009 Jun 10;65(Pt 7):o1527. doi: 10.1107/S1600536809021242 (PMC2969340; doi:10.1107/S1600536809021242)
Supplement: Supplementary file 1 [file e-65-o1527-sup1.cif]

##############################################################################
###                                                                        ###
###        Electronic paper (Acta Crystallographica Section E)             ###
###                                                                        ###
##############################################################################
#                                                                            #
# This CIF contains the data in a paper accepted for publication in Acta     #
# Crystallographica Section E. It conforms to the requirements of Notes      #
# for Authors for Section E, and has been peer reviewed under the auspices   #
# of the IUCr Commission on Journals.                                        #
#                                                                            #
# Full details of the Crystallographic Information File format               #
# are given in the paper "The Crystallographic Information File (CIF):       #
# a New Standard Archive File for Crystallography" by S. R. Hall, F. H.      #
# Allen and I. D. Brown [Acta Cryst. (1991), A47, 655-685].                  #
#                                                                            #
# The current version of the core CIF dictionary is obtainable from          #
# ftp://ftp.iucr.org/pub/cif_core.dic. The current version number is 2.4.    #
#                                                                            #
# Software is freely available for graphical display of the structure(s) in  #
# this CIF.  For information consult the CIF home page http://www.iucr.org/  #
# cif/home.html                                                              #
#                                                                            #
# This file may be used for bona fide research purposes within the           #
# scientific community so long as proper attribution is given to the journal # 
# article from which it was obtained.                                        #
#                                                                            #
##############################################################################
                                             
data_global
_audit_creation_method     'form.cif (version 2.0)'
_journal_data_validation_number     ?
_journal_date_recd_electronic     2009-06-03
_journal_date_accepted     2009-06-04
_journal_name_full     'Acta Crystallographica, Section E'
_journal_year     2009
_journal_volume     65
_journal_issue      7
_journal_page_first     o1527
_journal_page_last     o1527
_journal_paper_category     QO
_journal_coeditor_code     WM2239
_publ_contact_author_name     'Prof. Uk Lee'
_publ_contact_author_address
;
 Department of Chemistry, Pukyong National University, 599-1 Daeyeon 3-dong
 Nam-gu, Busan 608-737, Republic of Korea
;
_publ_contact_author_email     uklee@pknu.ac.kr
_publ_contact_author_fax     '+82-51-629-5583'
_publ_contact_author_phone     '+82-51-629-5596'
_publ_section_title
;
2-(5-Isopropyl-3-methylsulfanyl-1-benzofuran-2-yl)acetic acid
;
loop_
    _publ_author_name
    _publ_author_address
    'Choi, Hong Dae'
;
 Department of Chemistry, Dongeui University, San 24 Kaya-dong Busanjin-gu,
 Busan 614-714, Republic of Korea
;
    'Seo, Pil Ja'
;
 Department of Chemistry, Dongeui University, San 24 Kaya-dong Busanjin-gu,
 Busan 614-714, Republic of Korea
;
    'Son, Byeng Wha'
;
 Department of Chemistry, Pukyong National University, 599-1 Daeyeon 3-dong
 Nam-gu, Busan 608-737, Republic of Korea
;
    'Lee, Uk'
;
 Department of Chemistry, Pukyong National University, 599-1 Daeyeon 3-dong
 Nam-gu, Busan 608-737, Republic of Korea
;
_publ_section_synopsis     .
data_I
_chemical_name_systematic
;
2-(5-Isopropyl-3-methylsulfanyl-1-benzofuran-2-yl)acetic acid
;
_chemical_name_common     ?
_chemical_formula_moiety     'C14 H16 O3 S'
_chemical_formula_sum     'C14 H16 O3 S'
_chemical_formula_iupac     'C14 H16 O3 S'
_chemical_formula_weight     264.33
_chemical_melting_point     ?
_symmetry_cell_setting     monoclinic
_symmetry_space_group_name_H-M     'P 21/c'
_symmetry_space_group_name_Hall     '-P 2ybc'
loop_
    _symmetry_equiv_pos_as_xyz
    'x, y, z'
    '-x, y+1/2, -z+1/2'
    '-x, -y, -z'
    'x, -y-1/2, z-1/2'
_cell_length_a     17.160(2)
_cell_length_b     8.7773(7)
_cell_length_c     17.819(2)
_cell_angle_alpha     90.00
_cell_angle_beta     93.905(2)
_cell_angle_gamma     90.00
_cell_volume     2677.6(5)
_cell_formula_units_Z     8
_cell_measurement_reflns_used     5245
_cell_measurement_theta_min     2.38
_cell_measurement_theta_max     28.00
_cell_measurement_temperature     173(2)
_exptl_crystal_description     'block'
_exptl_crystal_colour     'colorless'
_exptl_crystal_size_max     0.30
_exptl_crystal_size_mid     0.20
_exptl_crystal_size_min     0.20
_exptl_crystal_density_diffrn     1.311
_exptl_crystal_density_meas     ?
_exptl_crystal_density_method     'not measured'
_exptl_crystal_F_000     1120
_exptl_absorpt_coefficient_mu     0.239
_exptl_absorpt_correction_type     none
_exptl_absorpt_process_details     ?
_exptl_absorpt_correction_T_min     ?
_exptl_absorpt_correction_T_max     ?
_exptl_special_details
;
;
_diffrn_ambient_temperature     173(2)
_diffrn_radiation_type     MoK\a
_diffrn_radiation_wavelength     0.71073
_diffrn_radiation_source     'fine-focus sealed tube'
_diffrn_radiation_monochromator     graphite
_diffrn_measurement_device_type     'Bruker SMART CCD'
_diffrn_measurement_method     '\f and \w'
_diffrn_detector_area_resol_mean     10.0
_diffrn_reflns_number     19182
_diffrn_reflns_av_R_equivalents     0.0662
_diffrn_reflns_av_sigmaI/netI     0.0485
_diffrn_reflns_theta_min     1.19
_diffrn_reflns_theta_max     25.00
_diffrn_reflns_theta_full     25.00
_diffrn_measured_fraction_theta_max     1.000
_diffrn_measured_fraction_theta_full     1.000
_diffrn_reflns_limit_h_min     -20
_diffrn_reflns_limit_h_max     20
_diffrn_reflns_limit_k_min     -10
_diffrn_reflns_limit_k_max     10
_diffrn_reflns_limit_l_min     -21
_diffrn_reflns_limit_l_max     20
_diffrn_standards_number     ?
_diffrn_standards_interval_count     ?
_diffrn_standards_interval_time     ?
_diffrn_standards_decay_%     ?
_refine_special_details
;
 Refinement of F^2^ against ALL reflections.  The weighted R-factor wR and
 goodness of fit S are based on F^2^, conventional R-factors R are based
 on F, with F set to zero for negative F^2^. The threshold expression of
 F^2^ > 2sigma(F^2^) is used only for calculating R-factors(gt) etc. and is
 not relevant to the choice of reflections for refinement.  R-factors based
 on F^2^ are statistically about twice as large as those based on F, and R-
 factors based on ALL data will be even larger.
;
_reflns_number_total     4727
_reflns_number_gt     3284
_reflns_threshold_expression     I>2\s(I)
_refine_ls_structure_factor_coef     Fsqd
_refine_ls_matrix_type     full
_refine_ls_R_factor_all     0.0826
_refine_ls_R_factor_gt     0.0524
_refine_ls_wR_factor_gt     0.1202
_refine_ls_wR_factor_ref     0.1389
_refine_ls_goodness_of_fit_ref     1.088
_refine_ls_restrained_S_all     1.088
_refine_ls_number_reflns     4727
_refine_ls_number_parameters     336
_refine_ls_number_restraints     0
_refine_ls_hydrogen_treatment     mixed
_refine_ls_weighting_scheme     calc
_refine_ls_weighting_details
         'calc w=1/[\s^2^(Fo^2^)+(0.0613P)^2^+1.3164P] where P=(Fo^2^+2Fc^2^)/3'
_atom_sites_solution_hydrogens     difmap
_atom_sites_solution_primary     direct
_atom_sites_solution_secondary     difmap
_refine_ls_shift/su_max     ?
_refine_ls_shift/su_max_lt     0.001
_refine_ls_shift/su_mean     0.000
_refine_diff_density_max     0.350
_refine_diff_density_min     -0.242
_refine_ls_extinction_method     none
_refine_ls_extinction_coef     ?
loop_
    _atom_type_symbol
    _atom_type_description
    _atom_type_scat_dispersion_real
    _atom_type_scat_dispersion_imag
    _atom_type_scat_source
    'C' 'C' 0.0033 0.0016
                         'International Tables Vol C Tables 4.2.6.8 and 6.1.1.4'
    'H' 'H' 0.0000 0.0000
                         'International Tables Vol C Tables 4.2.6.8 and 6.1.1.4'
    'O' 'O' 0.0106 0.0060
                         'International Tables Vol C Tables 4.2.6.8 and 6.1.1.4'
    'S' 'S' 0.1246 0.1234
                         'International Tables Vol C Tables 4.2.6.8 and 6.1.1.4'
_computing_data_collection     'SMART (Bruker, 2001)'
_computing_cell_refinement     'SAINT (Bruker, 2001)'
_computing_data_reduction     'SAINT (Bruker, 2001)'
_computing_structure_solution     'SHELXS97 (Sheldrick, 2008)'
_computing_structure_refinement     'SHELXL97 (Sheldrick, 2008)'
_computing_molecular_graphics
                      'ORTEP-3 (Farrugia, 1997) and DIAMOND (Brandenburg, 1998)'
_computing_publication_material     'SHELXL97 (Sheldrick, 2008)'
loop_
    _atom_site_type_symbol
    _atom_site_label
    _atom_site_fract_x
    _atom_site_fract_y
    _atom_site_fract_z
    _atom_site_U_iso_or_equiv
    _atom_site_adp_type
    _atom_site_calc_flag
    _atom_site_refinement_flags
    _atom_site_occupancy
    _atom_site_disorder_assembly
    _atom_site_disorder_group
    S S1 0.37862(4) 0.80938(8) 0.21890(4) 0.0331(2) Uani d . 1 . .
    S S2 0.12907(4) 0.14800(8) 0.26676(5) 0.0351(2) Uani d . 1 . .
    O O1 0.33687(10) 0.3877(2) 0.28508(10) 0.0279(5) Uani d . 1 . .
    O O3 0.46953(11) 0.4873(3) 0.40822(11) 0.0375(5) Uani d . 1 . .
    O O2 0.41120(12) 0.6069(3) 0.50141(12) 0.0371(6) Uani d . 1 . .
    H H2O 0.449(2) 0.570(5) 0.530(2) 0.076(14) Uiso d . 1 . .
    O O4 0.15963(10) 0.5807(2) 0.21373(11) 0.0284(5) Uani d . 1 . .
    O O6 0.02448(11) 0.4616(3) 0.09349(11) 0.0416(6) Uani d . 1 . .
    O O5 0.09385(13) 0.4311(3) -0.00875(13) 0.0385(6) Uani d . 1 . .
    H H5O 0.063(3) 0.459(5) -0.037(2) 0.090(18) Uiso d . 1 . .
    C C1 0.36056(14) 0.6137(3) 0.22892(15) 0.0225(6) Uani d . 1 . .
    C C2 0.35460(14) 0.4999(3) 0.16827(15) 0.0230(6) Uani d . 1 . .
    C C3 0.36002(15) 0.4995(3) 0.08765(16) 0.0261(6) Uani d . 1 . .
    H H3 0.3698 0.5919 0.0622 0.031 Uiso calc R 1 . .
    C C4 0.35082(15) 0.3625(3) 0.04656(16) 0.0289(7) Uani d . 1 . .
    C C5 0.33688(16) 0.2281(3) 0.08780(18) 0.0332(7) Uani d . 1 . .
    H H5 0.3310 0.1346 0.0611 0.040 Uiso calc R 1 . .
    C C6 0.33120(16) 0.2260(3) 0.16803(17) 0.0333(7) Uani d . 1 . .
    H H6 0.3217 0.1342 0.1941 0.040 Uiso calc R 1 . .
    C C7 0.34024(14) 0.3644(3) 0.20579(15) 0.0250(6) Uani d . 1 . .
    C C8 0.34931(14) 0.5411(3) 0.29642(16) 0.0248(6) Uani d . 1 . .
    C C9 0.34748(15) 0.5971(3) 0.37775(15) 0.0287(7) Uani d . 1 . .
    H H9A 0.3422 0.7094 0.3768 0.034 Uiso calc R 1 . .
    H H9B 0.3000 0.5555 0.3988 0.034 Uiso calc R 1 . .
    C C10 0.41644(15) 0.5572(3) 0.43041(15) 0.0244(6) Uani d . 1 . .
    C C11 0.35236(17) 0.3567(4) -0.04190(17) 0.0357(7) Uani d . 1 . .
    H H11 0.3469 0.2475 -0.0574 0.043 Uiso calc R 1 . .
    C C12 0.28631(18) 0.4423(4) -0.08121(18) 0.0476(9) Uani d . 1 . .
    H H12A 0.2894 0.5498 -0.0665 0.057 Uiso calc R 1 . .
    H H12B 0.2366 0.3994 -0.0672 0.057 Uiso calc R 1 . .
    H H12C 0.2896 0.4338 -0.1357 0.057 Uiso calc R 1 . .
    C C13 0.42626(19) 0.4145(5) -0.07065(19) 0.0541(10) Uani d . 1 . .
    H H13A 0.4703 0.3543 -0.0490 0.065 Uiso calc R 1 . .
    H H13B 0.4335 0.5216 -0.0563 0.065 Uiso calc R 1 . .
    H H13C 0.4236 0.4057 -0.1256 0.065 Uiso calc R 1 . .
    C C15 0.14263(14) 0.3457(3) 0.26341(15) 0.0248(6) Uani d . 1 . .
    C C16 0.14678(14) 0.4533(3) 0.32748(15) 0.0227(6) Uani d . 1 . .
    C C17 0.14295(15) 0.4436(3) 0.40849(16) 0.0288(7) Uani d . 1 . .
    H H17 0.1367 0.3472 0.4316 0.035 Uiso calc R 1 . .
    C C18 0.14835(16) 0.5757(3) 0.45287(17) 0.0303(7) Uani d . 1 . .
    C C19 0.15631(15) 0.7170(3) 0.41529(17) 0.0322(7) Uani d . 1 . .
    H H19 0.1585 0.8077 0.4444 0.039 Uiso calc R 1 . .
    C C20 0.16123(16) 0.7293(3) 0.33547(18) 0.0323(7) Uani d . 1 . .
    H H20 0.1674 0.8253 0.3120 0.039 Uiso calc R 1 . .
    C C21 0.15664(14) 0.5951(3) 0.29375(16) 0.0250(6) Uani d . 1 . .
    C C22 0.15112(14) 0.4274(3) 0.19790(16) 0.0263(6) Uani d . 1 . .
    C C23 0.15319(15) 0.3839(3) 0.11477(16) 0.0312(7) Uani d . 1 . .
    H H23A 0.2005 0.4296 0.0952 0.037 Uiso calc R 1 . .
    H H23B 0.1587 0.2718 0.1115 0.037 Uiso calc R 1 . .
    C C24 0.08450(15) 0.4305(3) 0.06474(16) 0.0262(6) Uani d . 1 . .
    C C25 0.14598(19) 0.5682(4) 0.54135(18) 0.0416(8) Uani d . 1 . .
    H H25 0.1474 0.4582 0.5560 0.050 Uiso calc R 1 . .
    C C26 0.0728(2) 0.6345(5) 0.5684(2) 0.0606(11) Uani d . 1 . .
    H H26A 0.0275 0.5798 0.5453 0.073 Uiso calc R 1 . .
    H H26B 0.0693 0.7424 0.5545 0.073 Uiso calc R 1 . .
    H H26C 0.0736 0.6249 0.6233 0.073 Uiso calc R 1 . .
    C C27 0.21352(19) 0.6445(5) 0.58342(19) 0.0536(10) Uani d . 1 . .
    H H27A 0.2141 0.7528 0.5701 0.064 Uiso calc R 1 . .
    H H27B 0.2623 0.5966 0.5702 0.064 Uiso calc R 1 . .
    H H27C 0.2084 0.6340 0.6376 0.064 Uiso calc R 1 . .
    C C28 0.02834(17) 0.1368(4) 0.2460(2) 0.0464(9) Uani d . 1 . .
    H H28A 0.0014 0.1957 0.2832 0.070 Uiso calc R 1 . .
    H H28B 0.0117 0.0301 0.2476 0.070 Uiso calc R 1 . .
    H H28C 0.0153 0.1785 0.1957 0.070 Uiso calc R 1 . .
    C C14 0.47646(16) 0.8192(4) 0.25281(19) 0.0407(8) Uani d . 1 . .
    H H14A 0.4813 0.7860 0.3054 0.061 Uiso calc R 1 . .
    H H14B 0.4950 0.9245 0.2494 0.061 Uiso calc R 1 . .
    H H14C 0.5079 0.7528 0.2226 0.061 Uiso calc R 1 . .
loop_
    _atom_site_aniso_label
    _atom_site_aniso_U_11
    _atom_site_aniso_U_22
    _atom_site_aniso_U_33
    _atom_site_aniso_U_12
    _atom_site_aniso_U_13
    _atom_site_aniso_U_23
    S1 0.0323(4) 0.0251(4) 0.0406(5) -0.0001(3) -0.0085(3) 0.0003(3)
    S2 0.0312(4) 0.0236(4) 0.0487(5) 0.0013(3) -0.0087(3) -0.0014(3)
    O1 0.0218(10) 0.0294(11) 0.0320(11) -0.0009(8) -0.0012(8) 0.0058(9)
    O3 0.0219(11) 0.0604(15) 0.0296(12) 0.0138(10) -0.0040(9) -0.0077(10)
    O2 0.0271(11) 0.0563(15) 0.0272(12) 0.0128(10) -0.0046(9) -0.0069(10)
    O4 0.0240(10) 0.0284(11) 0.0325(12) -0.0012(8) -0.0002(8) 0.0051(9)
    O6 0.0213(11) 0.0693(16) 0.0338(12) 0.0094(10) -0.0006(9) -0.0044(11)
    O5 0.0249(12) 0.0597(16) 0.0307(13) 0.0043(10) 0.0001(10) 0.0029(11)
    C1 0.0138(12) 0.0261(15) 0.0268(16) 0.0015(11) -0.0037(11) -0.0003(12)
    C2 0.0116(12) 0.0262(15) 0.0307(16) 0.0006(11) -0.0025(11) -0.0007(12)
    C3 0.0181(13) 0.0282(16) 0.0318(17) -0.0002(11) 0.0002(12) 0.0027(13)
    C4 0.0149(13) 0.0359(17) 0.0358(17) 0.0032(12) 0.0012(12) -0.0073(14)
    C5 0.0254(15) 0.0276(16) 0.046(2) 0.0036(12) -0.0002(14) -0.0101(14)
    C6 0.0292(16) 0.0230(16) 0.047(2) 0.0012(12) -0.0022(14) 0.0032(14)
    C7 0.0143(13) 0.0310(16) 0.0292(16) 0.0019(11) -0.0016(11) 0.0034(13)
    C8 0.0139(13) 0.0257(15) 0.0343(17) 0.0028(11) -0.0024(11) -0.0022(12)
    C9 0.0180(14) 0.0401(18) 0.0277(16) 0.0056(12) -0.0008(12) 0.0004(13)
    C10 0.0204(14) 0.0287(16) 0.0243(16) -0.0009(12) 0.0027(12) 0.0000(12)
    C11 0.0315(16) 0.0401(18) 0.0355(18) 0.0025(14) 0.0013(13) -0.0109(15)
    C12 0.0338(18) 0.077(3) 0.0315(19) 0.0059(17) -0.0015(14) -0.0036(17)
    C13 0.0362(19) 0.089(3) 0.038(2) -0.0022(19) 0.0099(16) -0.0099(19)
    C15 0.0141(13) 0.0265(15) 0.0331(16) 0.0025(11) -0.0024(11) 0.0008(13)
    C16 0.0091(12) 0.0248(15) 0.0339(16) 0.0004(10) -0.0011(11) 0.0015(12)
    C17 0.0212(14) 0.0282(16) 0.0371(18) -0.0008(11) 0.0013(12) 0.0053(13)
    C18 0.0217(14) 0.0314(17) 0.0377(18) 0.0001(12) 0.0020(13) -0.0014(14)
    C19 0.0241(15) 0.0283(16) 0.0438(19) 0.0030(12) 0.0005(13) -0.0100(14)
    C20 0.0277(15) 0.0182(15) 0.051(2) 0.0005(12) -0.0010(14) 0.0018(13)
    C21 0.0143(13) 0.0262(15) 0.0344(17) -0.0004(11) -0.0001(11) 0.0042(13)
    C22 0.0130(13) 0.0274(15) 0.0379(17) 0.0021(11) -0.0031(12) 0.0002(13)
    C23 0.0212(14) 0.0380(18) 0.0341(17) 0.0064(12) -0.0005(12) -0.0018(14)
    C24 0.0222(15) 0.0285(16) 0.0282(17) -0.0007(12) 0.0038(12) -0.0030(12)
    C25 0.056(2) 0.0343(19) 0.0361(19) 0.0008(15) 0.0111(16) -0.0042(15)
    C26 0.044(2) 0.088(3) 0.052(2) -0.018(2) 0.0202(18) -0.017(2)
    C27 0.043(2) 0.078(3) 0.039(2) 0.0160(19) -0.0024(16) -0.0119(19)
    C28 0.0313(17) 0.043(2) 0.066(2) -0.0109(15) 0.0088(16) -0.0017(17)
    C14 0.0276(16) 0.047(2) 0.048(2) -0.0114(14) 0.0016(14) -0.0024(16)
_geom_special_details
;
 All esds (except the esd in the dihedral angle between two l.s. planes)
 are estimated using the full covariance matrix.  The cell esds are taken
 into account individually in the estimation of esds in distances, angles
 and torsion angles; correlations between esds in cell parameters are only
 used when they are defined by crystal symmetry.  An approximate (isotropic)
 treatment of cell esds is used for estimating esds involving l.s. planes.
;
loop_
    _geom_bond_atom_site_label_1
    _geom_bond_atom_site_label_2
    _geom_bond_site_symmetry_2
    _geom_bond_distance
    _geom_bond_publ_flag
    S1 C14 . 1.747(3) ?
    S1 C1 . 1.757(3) ?
    S2 C28 . 1.745(3) ?
    S2 C15 . 1.752(3) ?
    O1 C8 . 1.377(3) ?
    O1 C7 . 1.432(3) ?
    O3 C10 . 1.188(3) ?
    O2 C10 . 1.347(3) ?
    O2 H2O . 0.86(4) ?
    O4 C22 . 1.380(3) ?
    O4 C21 . 1.436(3) ?
    O6 C24 . 1.212(3) ?
    O5 C24 . 1.330(3) ?
    O5 H5O . 0.75(4) ?
    C1 C8 . 1.386(4) ?
    C1 C2 . 1.470(4) ?
    C2 C7 . 1.394(4) ?
    C2 C3 . 1.446(4) ?
    C3 C4 . 1.411(4) ?
    C3 H3 . 0.9500 ?
    C4 C5 . 1.419(4) ?
    C4 C11 . 1.579(4) ?
    C5 C6 . 1.440(4) ?
    C5 H5 . 0.9500 ?
    C6 C7 . 1.392(4) ?
    C6 H6 . 0.9500 ?
    C8 C9 . 1.532(4) ?
    C9 C10 . 1.501(4) ?
    C9 H9A . 0.9900 ?
    C9 H9B . 0.9900 ?
    C11 C13 . 1.489(4) ?
    C11 C12 . 1.494(4) ?
    C11 H11 . 1.0000 ?
    C12 H12A . 0.9800 ?
    C12 H12B . 0.9800 ?
    C12 H12C . 0.9800 ?
    C13 H13A . 0.9800 ?
    C13 H13B . 0.9800 ?
    C13 H13C . 0.9800 ?
    C15 C22 . 1.387(4) ?
    C15 C16 . 1.480(4) ?
    C16 C21 . 1.398(4) ?
    C16 C17 . 1.452(4) ?
    C17 C18 . 1.403(4) ?
    C17 H17 . 0.9500 ?
    C18 C19 . 1.421(4) ?
    C18 C25 . 1.581(4) ?
    C19 C20 . 1.435(4) ?
    C19 H19 . 0.9500 ?
    C20 C21 . 1.392(4) ?
    C20 H20 . 0.9500 ?
    C22 C23 . 1.533(4) ?
    C23 C24 . 1.486(4) ?
    C23 H23A . 0.9900 ?
    C23 H23B . 0.9900 ?
    C25 C26 . 1.493(5) ?
    C25 C27 . 1.495(5) ?
    C25 H25 . 1.0000 ?
    C26 H26A . 0.9800 ?
    C26 H26B . 0.9800 ?
    C26 H26C . 0.9800 ?
    C27 H27A . 0.9800 ?
    C27 H27B . 0.9800 ?
    C27 H27C . 0.9800 ?
    C28 H28A . 0.9800 ?
    C28 H28B . 0.9800 ?
    C28 H28C . 0.9800 ?
    C14 H14A . 0.9800 ?
    C14 H14B . 0.9800 ?
    C14 H14C . 0.9800 ?
loop_
    _geom_angle_atom_site_label_1
    _geom_angle_atom_site_label_2
    _geom_angle_atom_site_label_3
    _geom_angle_site_symmetry_1
    _geom_angle_site_symmetry_3
    _geom_angle
    _geom_angle_publ_flag
    C14 S1 C1 . . 100.68(14) ?
    C28 S2 C15 . . 100.39(14) ?
    C8 O1 C7 . . 105.5(2) ?
    C10 O2 H2O . . 110(3) ?
    C22 O4 C21 . . 106.2(2) ?
    C24 O5 H5O . . 123(4) ?
    C8 C1 C2 . . 108.6(2) ?
    C8 C1 S1 . . 125.0(2) ?
    C2 C1 S1 . . 126.4(2) ?
    C7 C2 C3 . . 120.0(2) ?
    C7 C2 C1 . . 103.4(2) ?
    C3 C2 C1 . . 136.6(2) ?
    C4 C3 C2 . . 120.4(3) ?
    C4 C3 H3 . . 119.8 ?
    C2 C3 H3 . . 119.8 ?
    C3 C4 C5 . . 117.2(3) ?
    C3 C4 C11 . . 122.5(3) ?
    C5 C4 C11 . . 120.3(3) ?
    C4 C5 C6 . . 123.4(3) ?
    C4 C5 H5 . . 118.3 ?
    C6 C5 H5 . . 118.3 ?
    C7 C6 C5 . . 117.1(3) ?
    C7 C6 H6 . . 121.4 ?
    C5 C6 H6 . . 121.4 ?
    C6 C7 C2 . . 122.0(3) ?
    C6 C7 O1 . . 126.2(2) ?
    C2 C7 O1 . . 111.8(2) ?
    O1 C8 C1 . . 110.6(2) ?
    O1 C8 C9 . . 116.1(2) ?
    C1 C8 C9 . . 133.3(3) ?
    C10 C9 C8 . . 116.8(2) ?
    C10 C9 H9A . . 108.1 ?
    C8 C9 H9A . . 108.1 ?
    C10 C9 H9B . . 108.1 ?
    C8 C9 H9B . . 108.1 ?
    H9A C9 H9B . . 107.3 ?
    O3 C10 O2 . . 125.6(3) ?
    O3 C10 C9 . . 120.2(3) ?
    O2 C10 C9 . . 114.3(2) ?
    C13 C11 C12 . . 107.7(3) ?
    C13 C11 C4 . . 113.9(3) ?
    C12 C11 C4 . . 112.8(2) ?
    C13 C11 H11 . . 107.4 ?
    C12 C11 H11 . . 107.4 ?
    C4 C11 H11 . . 107.4 ?
    C11 C12 H12A . . 109.5 ?
    C11 C12 H12B . . 109.5 ?
    H12A C12 H12B . . 109.5 ?
    C11 C12 H12C . . 109.5 ?
    H12A C12 H12C . . 109.5 ?
    H12B C12 H12C . . 109.5 ?
    C11 C13 H13A . . 109.5 ?
    C11 C13 H13B . . 109.5 ?
    H13A C13 H13B . . 109.5 ?
    C11 C13 H13C . . 109.5 ?
    H13A C13 H13C . . 109.5 ?
    H13B C13 H13C . . 109.5 ?
    C22 C15 C16 . . 108.5(2) ?
    C22 C15 S2 . . 124.3(2) ?
    C16 C15 S2 . . 127.2(2) ?
    C21 C16 C17 . . 119.6(2) ?
    C21 C16 C15 . . 103.7(2) ?
    C17 C16 C15 . . 136.6(2) ?
    C18 C17 C16 . . 120.4(3) ?
    C18 C17 H17 . . 119.8 ?
    C16 C17 H17 . . 119.8 ?
    C17 C18 C19 . . 117.4(3) ?
    C17 C18 C25 . . 121.5(3) ?
    C19 C18 C25 . . 121.1(3) ?
    C18 C19 C20 . . 123.2(3) ?
    C18 C19 H19 . . 118.4 ?
    C20 C19 H19 . . 118.4 ?
    C21 C20 C19 . . 117.4(3) ?
    C21 C20 H20 . . 121.3 ?
    C19 C20 H20 . . 121.3 ?
    C20 C21 C16 . . 121.9(3) ?
    C20 C21 O4 . . 126.9(2) ?
    C16 C21 O4 . . 111.2(2) ?
    O4 C22 C15 . . 110.4(2) ?
    O4 C22 C23 . . 115.6(2) ?
    C15 C22 C23 . . 134.0(3) ?
    C24 C23 C22 . . 116.2(2) ?
    C24 C23 H23A . . 108.2 ?
    C22 C23 H23A . . 108.2 ?
    C24 C23 H23B . . 108.2 ?
    C22 C23 H23B . . 108.2 ?
    H23A C23 H23B . . 107.4 ?
    O6 C24 O5 . . 125.3(3) ?
    O6 C24 C23 . . 118.1(3) ?
    O5 C24 C23 . . 116.6(2) ?
    C26 C25 C27 . . 107.7(3) ?
    C26 C25 C18 . . 112.7(3) ?
    C27 C25 C18 . . 114.2(3) ?
    C26 C25 H25 . . 107.3 ?
    C27 C25 H25 . . 107.3 ?
    C18 C25 H25 . . 107.3 ?
    C25 C26 H26A . . 109.5 ?
    C25 C26 H26B . . 109.5 ?
    H26A C26 H26B . . 109.5 ?
    C25 C26 H26C . . 109.5 ?
    H26A C26 H26C . . 109.5 ?
    H26B C26 H26C . . 109.5 ?
    C25 C27 H27A . . 109.5 ?
    C25 C27 H27B . . 109.5 ?
    H27A C27 H27B . . 109.5 ?
    C25 C27 H27C . . 109.5 ?
    H27A C27 H27C . . 109.5 ?
    H27B C27 H27C . . 109.5 ?
    S2 C28 H28A . . 109.5 ?
    S2 C28 H28B . . 109.5 ?
    H28A C28 H28B . . 109.5 ?
    S2 C28 H28C . . 109.5 ?
    H28A C28 H28C . . 109.5 ?
    H28B C28 H28C . . 109.5 ?
    S1 C14 H14A . . 109.5 ?
    S1 C14 H14B . . 109.5 ?
    H14A C14 H14B . . 109.5 ?
    S1 C14 H14C . . 109.5 ?
    H14A C14 H14C . . 109.5 ?
    H14B C14 H14C . . 109.5 ?
loop_
    _geom_torsion_atom_site_label_1
    _geom_torsion_atom_site_label_2
    _geom_torsion_atom_site_label_3
    _geom_torsion_atom_site_label_4
    _geom_torsion_site_symmetry_1
    _geom_torsion_site_symmetry_2
    _geom_torsion_site_symmetry_3
    _geom_torsion_site_symmetry_4
    _geom_torsion
    _geom_torsion_publ_flag
    C14 S1 C1 C8 . . . . 75.9(3) ?
    C14 S1 C1 C2 . . . . -104.3(2) ?
    C8 C1 C2 C7 . . . . -0.3(3) ?
    S1 C1 C2 C7 . . . . 179.84(19) ?
    C8 C1 C2 C3 . . . . 179.8(3) ?
    S1 C1 C2 C3 . . . . 0.0(4) ?
    C7 C2 C3 C4 . . . . 0.0(4) ?
    C1 C2 C3 C4 . . . . 179.9(3) ?
    C2 C3 C4 C5 . . . . -0.5(4) ?
    C2 C3 C4 C11 . . . . 177.2(2) ?
    C3 C4 C5 C6 . . . . 0.6(4) ?
    C11 C4 C5 C6 . . . . -177.1(2) ?
    C4 C5 C6 C7 . . . . -0.2(4) ?
    C5 C6 C7 C2 . . . . -0.3(4) ?
    C5 C6 C7 O1 . . . . -179.9(2) ?
    C3 C2 C7 C6 . . . . 0.4(4) ?
    C1 C2 C7 C6 . . . . -179.5(2) ?
    C3 C2 C7 O1 . . . . -180.0(2) ?
    C1 C2 C7 O1 . . . . 0.1(3) ?
    C8 O1 C7 C6 . . . . 179.7(3) ?
    C8 O1 C7 C2 . . . . 0.1(3) ?
    C7 O1 C8 C1 . . . . -0.3(3) ?
    C7 O1 C8 C9 . . . . 179.2(2) ?
    C2 C1 C8 O1 . . . . 0.4(3) ?
    S1 C1 C8 O1 . . . . -179.74(17) ?
    C2 C1 C8 C9 . . . . -179.0(3) ?
    S1 C1 C8 C9 . . . . 0.8(4) ?
    O1 C8 C9 C10 . . . . 73.6(3) ?
    C1 C8 C9 C10 . . . . -107.0(3) ?
    C8 C9 C10 O3 . . . . 1.0(4) ?
    C8 C9 C10 O2 . . . . -178.9(2) ?
    C3 C4 C11 C13 . . . . 59.0(4) ?
    C5 C4 C11 C13 . . . . -123.4(3) ?
    C3 C4 C11 C12 . . . . -64.2(4) ?
    C5 C4 C11 C12 . . . . 113.4(3) ?
    C28 S2 C15 C22 . . . . -83.6(3) ?
    C28 S2 C15 C16 . . . . 96.2(2) ?
    C22 C15 C16 C21 . . . . 0.8(3) ?
    S2 C15 C16 C21 . . . . -178.99(19) ?
    C22 C15 C16 C17 . . . . -179.4(3) ?
    S2 C15 C16 C17 . . . . 0.8(4) ?
    C21 C16 C17 C18 . . . . 0.6(4) ?
    C15 C16 C17 C18 . . . . -179.1(3) ?
    C16 C17 C18 C19 . . . . 1.0(4) ?
    C16 C17 C18 C25 . . . . -178.8(2) ?
    C17 C18 C19 C20 . . . . -1.8(4) ?
    C25 C18 C19 C20 . . . . 178.0(3) ?
    C18 C19 C20 C21 . . . . 1.0(4) ?
    C19 C20 C21 C16 . . . . 0.7(4) ?
    C19 C20 C21 O4 . . . . 179.5(2) ?
    C17 C16 C21 C20 . . . . -1.5(4) ?
    C15 C16 C21 C20 . . . . 178.4(2) ?
    C17 C16 C21 O4 . . . . 179.5(2) ?
    C15 C16 C21 O4 . . . . -0.6(3) ?
    C22 O4 C21 C20 . . . . -178.7(3) ?
    C22 O4 C21 C16 . . . . 0.3(3) ?
    C21 O4 C22 C15 . . . . 0.3(3) ?
    C21 O4 C22 C23 . . . . -179.5(2) ?
    C16 C15 C22 O4 . . . . -0.7(3) ?
    S2 C15 C22 O4 . . . . 179.11(17) ?
    C16 C15 C22 C23 . . . . 179.1(3) ?
    S2 C15 C22 C23 . . . . -1.1(4) ?
    O4 C22 C23 C24 . . . . -70.7(3) ?
    C15 C22 C23 C24 . . . . 109.6(3) ?
    C22 C23 C24 O6 . . . . -19.0(4) ?
    C22 C23 C24 O5 . . . . 162.5(2) ?
    C17 C18 C25 C26 . . . . -110.7(3) ?
    C19 C18 C25 C26 . . . . 69.5(4) ?
    C17 C18 C25 C27 . . . . 126.1(3) ?
    C19 C18 C25 C27 . . . . -53.7(4) ?
loop_
    _geom_hbond_atom_site_label_D
    _geom_hbond_atom_site_label_H
    _geom_hbond_atom_site_label_A
    _geom_hbond_site_symmetry_A
    _geom_hbond_distance_DH
    _geom_hbond_distance_HA
    _geom_hbond_distance_DA
    _geom_hbond_angle_DHA
    O2 H2O O3 3_666 0.86(4) 1.79(4) 2.649(3) 174(4)
    O5 H5O O6 3_565 0.75(4) 1.88(4) 2.621(3) 170(5)
    C19 H19 O5 4_576 0.95 2.70 3.567(4) 151.4
    C9 H9B Cg4 . 0.99 2.57 3.350(4) 136.2
    C23 H23A Cg2 . 0.99 2.58 3.299(4) 129.2
