# Supplementary material for: 2-(5-Isopropyl-3-methyl­sulfanyl-1-benzofuran-2-yl)acetic acid
Source: Acta Crystallogr Sect E Struct Rep Online. 2009 Jun 10;65(Pt 7):o1527. doi: 10.1107/S1600536809021242 (PMC2969340; doi:10.1107/S1600536809021242)
Supplement: Supplementary file 2 [file e-65-o1527-Isup2.hkl]

# 
# h,k,l, Fc-squared, Fo-squared, sigma(Fo-squared) and status flag 
# 
data_I
_shelx_title ' 09A IN P21/C' 
_shelx_refln_list_code          4 
_shelx_F_calc_maximum      391.97 
_exptl_crystal_F_000      1120.00 
_reflns_d_resolution_high  0.8409 
 
loop_ 
 _symmetry_equiv_pos_as_xyz 
 'x, y, z' 
 '-x, y+1/2, -z+1/2' 
 '-x, -y, -z' 
 'x, -y-1/2, z-1/2' 
 
_cell_length_a    17.1600 
_cell_length_b     8.7773 
_cell_length_c    17.8190 
_cell_angle_alpha  90.000 
_cell_angle_beta   93.905 
_cell_angle_gamma  90.000 
 
_shelx_F_squared_multiplier     1.000 
 
loop_ 
 _refln_index_h 
 _refln_index_k 
 _refln_index_l 
 _refln_F_squared_calc 
 _refln_F_squared_meas 
 _refln_F_squared_sigma 
 _refln_observed_status 
   1   0   0        0.07       -0.97      0.97 o 
   3   0   0       73.20      139.79      6.81 o 
   4   0   0   153637.23   170412.11   1031.80 o 
   5   0   0        1.37       20.34      8.32 o 
   6   0   0    56089.35    68371.64    417.15 o 
   7   0   0      696.42      681.22     18.13 o 
   8   0   0     8108.97     9685.07    125.17 o 
   9   0   0        4.76       -6.14      8.94 o 
  10   0   0    21216.39    25408.70    140.66 o 
  11   0   0      305.50      347.53     19.09 o 
  12   0   0     1045.14     1204.04     37.36 o 
  13   0   0      269.77      284.39     20.56 o 
  14   0   0     5967.02     6154.54     64.95 o 
  15   0   0       81.24       79.27     16.71 o 
  16   0   0     6751.82     5890.20    104.46 o 
  17   0   0      277.15      328.19     31.00 o 
  18   0   0     1515.02     1516.30     50.37 o 
  19   0   0        1.25        0.00     34.74 o 
   1   1   0      473.83      365.82     34.56 o 
   2   1   0      433.36      439.91     18.00 o 
   3   1   0        4.47        2.19      3.40 o 
   4   1   0    17446.66    18859.93    350.19 o 
   5   1   0     1949.17     1928.94     31.00 o 
   6   1   0     6981.36     7812.45     94.88 o 
   7   1   0     1230.26     1264.68     14.97 o 
   8   1   0     2112.74     2311.85     38.91 o 
   9   1   0      608.87      664.58     13.43 o 
  10   1   0    10520.72    11885.18    200.34 o 
  11   1   0      417.70      423.62     13.49 o 
  12   1   0     1012.14     1098.36     19.34 o 
  13   1   0        1.36      -13.58      9.05 o 
  14   1   0     2409.84     2416.83     43.75 o 
  15   1   0       97.97       82.20     13.06 o 
  16   1   0      757.69      782.41     23.05 o 
  17   1   0        0.70       -4.40     13.29 o 
  18   1   0      886.80      866.56     40.94 o 
  19   1   0      101.47      137.82     23.43 o 
  20   1   0     1038.53      880.13     65.62 o 
   0   2   0    12177.12    12644.87    256.43 o 
   1   2   0      701.17      690.61     17.84 o 
   2   2   0     1375.24     1522.33     69.73 o 
   3   2   0      279.59      254.56     11.69 o 
   4   2   0       83.72       93.72      6.90 o 
   5   2   0      193.32      189.18      8.67 o 
   6   2   0       85.24       97.25      7.79 o 
   7   2   0     1686.28     1645.15     38.35 o 
   8   2   0       64.51       77.87      8.36 o 
   9   2   0       17.15        9.28      7.52 o 
  10   2   0      483.40      574.80     16.24 o 
  11   2   0      252.36      272.19     14.13 o 
  12   2   0      191.68      203.90     14.00 o 
  13   2   0       68.51      102.50     12.89 o 
  14   2   0     1013.81      903.52     29.51 o 
  15   2   0      181.45      196.59     16.94 o 
  16   2   0     1800.43     1749.65     37.00 o 
  17   2   0      137.81      175.08     21.91 o 
  18   2   0     1526.74     1361.77     40.88 o 
  19   2   0       12.43       44.39     41.50 o 
   1   3   0     1356.86     1282.10     33.45 o 
   2   3   0     5518.70     5903.87    232.90 o 
   3   3   0     1417.88     1330.97     46.69 o 
   4   3   0      663.10      644.35     19.95 o 
   5   3   0       36.35       50.51      6.77 o 
   6   3   0      931.96      991.72     31.70 o 
   7   3   0       38.75       30.17      7.64 o 
   8   3   0        7.09       26.66      7.93 o 
   9   3   0      744.60      683.91     22.35 o 
  10   3   0       38.61       67.35     10.76 o 
  11   3   0      724.18      699.89     31.00 o 
  12   3   0        1.03       -6.77     11.30 o 
  13   3   0       35.65       33.01     13.46 o 
  14   3   0      715.18      678.30     28.84 o 
  15   3   0        0.69      -20.70     13.80 o 
  16   3   0      388.68      355.79     25.44 o 
  17   3   0       38.51       53.02     18.04 o 
  18   3   0      170.78      210.67     25.62 o 
  19   3   0        7.11       75.52     41.50 o 
   0   4   0     9299.53    10194.41    147.51 o 
   1   4   0     1313.21     1249.13     15.70 o 
   2   4   0      374.69      410.30      9.97 o 
   3   4   0      234.18      261.27     13.83 o 
   4   4   0     5254.98     5366.72    197.65 o 
   5   4   0        9.82       10.41      9.01 o 
   6   4   0        0.69       -4.11      9.29 o 
   7   4   0      423.76      437.99     17.90 o 
   8   4   0      223.80      263.87     16.69 o 
   9   4   0      342.52      345.45     16.84 o 
  10   4   0      351.76      379.47     18.46 o 
  11   4   0      916.65      845.71     32.62 o 
  12   4   0       12.18       -7.46     12.59 o 
  13   4   0      228.19      208.63     21.65 o 
  14   4   0      745.55      633.31     29.76 o 
  15   4   0      280.00      296.41     27.78 o 
  16   4   0       11.47        4.59     22.12 o 
  17   4   0        1.41        5.80     25.47 o 
  18   4   0       52.39       65.87     27.69 o 
   1   5   0      894.13      857.95     21.37 o 
   2   5   0      304.44      306.52     10.95 o 
   3   5   0       99.58      131.76     12.93 o 
   4   5   0      296.59      323.36     16.00 o 
   5   5   0     5255.67     5157.91    117.16 o 
   6   5   0      585.49      514.93     19.07 o 
   7   5   0       29.95       32.40     12.42 o 
   8   5   0      462.09      447.15     19.33 o 
   9   5   0     1694.01     1529.16     52.93 o 
  10   5   0     1238.33     1149.07     34.77 o 
  11   5   0      646.97      573.91     25.64 o 
  12   5   0        5.25      -10.40     14.59 o 
  13   5   0      204.45      218.61     22.14 o 
  14   5   0      875.69      833.96     35.16 o 
  15   5   0       18.18        4.01     18.77 o 
  16   5   0      119.84      195.21     25.25 o 
  17   5   0        0.11       -4.54     18.93 o 
   0   6   0      308.53      334.08     31.73 o 
   1   6   0      741.60      689.42     20.01 o 
   2   6   0      525.72      502.04     18.47 o 
   3   6   0      714.22      731.94     21.33 o 
   4   6   0      147.71      202.19     16.78 o 
   5   6   0        1.60       -0.18     12.54 o 
   6   6   0       50.62       70.80     14.64 o 
   7   6   0     1233.03     1218.83     28.36 o 
   8   6   0     2095.97     1976.39     48.74 o 
   9   6   0      289.42      352.33     21.96 o 
  10   6   0       57.24       53.85     15.18 o 
  11   6   0       62.88       67.56     20.76 o 
  12   6   0     4001.48     3651.31    179.55 o 
  13   6   0      224.77      288.96     28.92 o 
  14   6   0       35.81       30.09     20.02 o 
  15   6   0      167.37      177.15     26.55 o 
  16   6   0     1226.14     1134.46     42.94 o 
   1   7   0        5.17       -3.71     16.38 o 
   2   7   0     3101.13     2816.47     45.47 o 
   3   7   0        1.79       -9.67     16.27 o 
   4   7   0      280.24      292.66     24.52 o 
   5   7   0       12.98      -15.43     13.90 o 
   6   7   0      711.47      696.98     23.70 o 
   7   7   0       25.28       33.42     14.88 o 
   8   7   0      781.36      726.12     30.55 o 
   9   7   0       22.97       -0.14     15.56 o 
  10   7   0       61.32       71.72     18.94 o 
  11   7   0       40.75       62.96     18.48 o 
  12   7   0       25.43        7.20     19.75 o 
  13   7   0       42.88       -1.11     18.63 o 
  14   7   0       48.25       35.95     22.34 o 
  15   7   0      248.52      315.58     43.22 o 
   0   8   0       44.37       28.32     23.85 o 
   1   8   0       71.47       55.83     18.31 o 
   2   8   0       59.10       60.91     18.40 o 
   3   8   0      575.88      587.90     26.76 o 
   4   8   0       50.80       57.72     18.57 o 
   5   8   0      117.79      156.22     21.92 o 
   6   8   0      435.25      437.54     26.84 o 
   7   8   0      506.87      479.56     26.72 o 
   8   8   0       84.00       85.36     22.57 o 
   9   8   0     1157.11     1108.65     44.16 o 
  10   8   0      360.35      406.59     27.90 o 
  11   8   0        4.00      -27.07     20.03 o 
  12   8   0       19.36       16.53     24.77 o 
  13   8   0     1301.60     1199.52     50.96 o 
   1   9   0     1658.44     1662.78     41.85 o 
   2   9   0        7.89      -13.01     17.80 o 
   3   9   0      776.98      738.49     34.34 o 
   4   9   0       36.93       10.27     19.22 o 
   5   9   0     1805.40     1718.10     42.73 o 
   6   9   0        3.11       -7.52     19.40 o 
   7   9   0        0.94      -23.27     19.17 o 
   8   9   0      179.87      204.56     29.48 o 
   9   9   0     1796.81     1635.23     50.65 o 
  10   9   0       21.43       41.43     33.29 o 
   0  10   0       66.44      104.15     31.46 o 
   1  10   0      871.37      920.81     35.26 o 
   2  10   0        0.30        1.42     19.60 o 
   3  10   0      460.09      526.71     31.19 o 
   4  10   0       11.36      -24.71     21.48 o 
   5  10   0      358.09      457.30     35.31 o 
 -20   1   1      116.90      173.45     24.96 o 
 -19   1   1     1951.68     1636.58     45.94 o 
 -18   1   1       30.87       32.11     19.94 o 
 -17   1   1      688.45      700.01     26.24 o 
 -16   1   1        4.25       -8.86     11.33 o 
 -15   1   1      352.93      340.53     21.45 o 
 -14   1   1      211.05      268.51     17.80 o 
 -13   1   1       79.50      106.68     12.77 o 
 -12   1   1        0.20      -12.60      8.40 o 
 -11   1   1      607.49      621.05     14.69 o 
 -10   1   1        4.30      -10.31      6.88 o 
  -9   1   1     6041.28     6774.60     84.09 o 
  -8   1   1        1.00       -2.88      5.54 o 
  -7   1   1      863.22      981.54     14.66 o 
  -6   1   1       39.64       45.70      7.15 o 
  -5   1   1    28722.85    30994.10    428.96 o 
  -4   1   1        0.23        3.49      5.22 o 
  -3   1   1    19758.20    20816.63    732.14 o 
  -2   1   1       45.95       52.18      3.75 o 
  -1   1   1    24294.03    24169.74    527.86 o 
   0   1   1       12.03       26.60      2.51 o 
   1   1   1     8145.80     7723.57    327.19 o 
   2   1   1      130.12      124.24      4.30 o 
   3   1   1     4172.98     4573.06     77.02 o 
   4   1   1      469.97      516.18      9.75 o 
   5   1   1    13852.16    17114.92    208.82 o 
   6   1   1      703.03      673.86     11.99 o 
   7   1   1    13729.82    14766.87    160.27 o 
   8   1   1      115.26      142.69      8.74 o 
   9   1   1     2172.68     2632.03     33.60 o 
  10   1   1      746.77      752.91     15.22 o 
  11   1   1    18286.91    20216.69    416.80 o 
  12   1   1       30.51       35.01      9.88 o 
  13   1   1     1051.64     1074.28     20.27 o 
  14   1   1       78.61       58.75     11.50 o 
  15   1   1     9478.81     8900.89    122.79 o 
  16   1   1       38.48       45.32     13.67 o 
  17   1   1      495.42      433.22     22.86 o 
  18   1   1       26.64       26.25     14.68 o 
  19   1   1      531.14      439.54     34.04 o 
  20   1   1      147.10      176.74     30.32 o 
 -20   2   1        0.11        1.15     25.00 o 
 -19   2   1      350.05      413.66     39.81 o 
 -18   2   1       34.89       42.32     23.62 o 
 -17   2   1      697.18      714.54     30.28 o 
 -16   2   1        1.27        4.66     11.69 o 
 -15   2   1     1011.89     1016.20     25.38 o 
 -14   2   1      101.72      123.23     13.57 o 
 -13   2   1      998.56      933.76     26.69 o 
 -12   2   1        9.89        5.62      9.81 o 
 -11   2   1      990.90     1022.01     19.80 o 
 -10   2   1       29.30       17.56      8.41 o 
  -9   2   1        0.19       -2.39      7.31 o 
  -8   2   1      136.54      171.68     10.49 o 
  -7   2   1     1297.72     1286.48     49.05 o 
  -6   2   1      470.26      448.67     16.18 o 
  -5   2   1       42.83       53.63      6.88 o 
  -4   2   1      273.57      259.66     10.14 o 
  -3   2   1     9092.51     9045.18    257.39 o 
  -2   2   1        1.33        2.41      4.85 o 
  -1   2   1    39294.33    39099.76    604.58 o 
   0   2   1        0.04        4.26      4.67 o 
   1   2   1    10481.01    10246.77    357.96 o 
   2   2   1       17.51       22.33      6.99 o 
   3   2   1    11618.09    11517.76    446.94 o 
   4   2   1       71.54       91.26      6.54 o 
   5   2   1        0.30        6.03      5.30 o 
   6   2   1      313.37      331.02      9.99 o 
   7   2   1     5724.52     5827.57    116.23 o 
   8   2   1        3.29        0.62      6.64 o 
   9   2   1      686.33      632.17     16.22 o 
  10   2   1      110.37      122.37     11.65 o 
  11   2   1      239.43      338.36     14.19 o 
  12   2   1      332.40      345.91     15.55 o 
  13   2   1     1163.69     1121.18     25.39 o 
  14   2   1       20.15        3.85     11.89 o 
  15   2   1     3393.06     3198.81     52.48 o 
  16   2   1      197.99      192.52     26.05 o 
  17   2   1      958.16      863.86     33.75 o 
  18   2   1       82.35      125.58     27.95 o 
  19   2   1      109.53       53.09     26.64 o 
 -19   3   1       53.87       70.87     25.57 o 
 -18   3   1       72.71       88.54     26.95 o 
 -17   3   1      269.65      309.62     32.84 o 
 -16   3   1       44.81       49.67     21.02 o 
 -15   3   1      556.02      577.08     23.89 o 
 -14   3   1        2.87      -13.55     12.39 o 
 -13   3   1      300.01      327.18     17.84 o 
 -12   3   1       16.66        3.91     10.39 o 
 -11   3   1     3325.28     3309.44    122.06 o 
 -10   3   1      259.01      299.07     14.81 o 
  -9   3   1     2557.76     2530.80    118.95 o 
  -8   3   1      392.06      409.89     16.86 o 
  -7   3   1     1418.27     1319.70     40.64 o 
  -6   3   1       68.06       70.97      8.14 o 
  -5   3   1      140.99      200.25      8.93 o 
  -4   3   1       15.73        9.02      5.66 o 
  -3   3   1    15612.25    16483.47    353.00 o 
  -2   3   1      405.30      408.11      9.71 o 
  -1   3   1     9607.68     9838.75    132.02 o 
   0   3   1     1076.51     1081.47     24.76 o 
   1   3   1     1253.59     1147.61     36.59 o 
   2   3   1       31.87       63.20      8.20 o 
   3   3   1      994.69      998.84     53.21 o 
   4   3   1       49.43       66.83      8.77 o 
   5   3   1      705.64      636.05     28.26 o 
   6   3   1     1527.44     1406.20     56.67 o 
   7   3   1        2.43        4.03      8.36 o 
   8   3   1       15.78        6.51      7.46 o 
   9   3   1     3590.42     3660.05     84.22 o 
  10   3   1      568.57      530.25     15.57 o 
  11   3   1     2291.07     2179.95     57.85 o 
  12   3   1       96.59      107.21     12.68 o 
  13   3   1      340.48      404.01     24.66 o 
  14   3   1        8.09        2.22     15.37 o 
  15   3   1       11.20        5.07     14.70 o 
  16   3   1        4.27        1.13     16.49 o 
  17   3   1     1409.78     1341.00     40.88 o 
  18   3   1        7.29       11.36     48.25 o 
  19   3   1       68.13      110.93     21.72 o 
 -18   4   1       53.34       57.82     21.42 o 
 -17   4   1       40.07       48.72     21.27 o 
 -16   4   1       11.81      -10.77     16.19 o 
 -15   4   1        2.73      -21.74     14.49 o 
 -14   4   1        0.79      -15.10     11.86 o 
 -13   4   1      983.90     1055.96     29.21 o 
 -12   4   1       26.79       25.94     13.31 o 
 -11   4   1      662.00      637.76     21.82 o 
 -10   4   1      544.88      535.93     20.59 o 
  -9   4   1     4220.26     3989.60    157.39 o 
  -8   4   1      404.01      385.32     17.05 o 
  -7   4   1     2382.77     2433.31     58.98 o 
  -6   4   1      580.18      508.45     12.21 o 
  -5   4   1     3514.85     3291.54     45.29 o 
  -4   4   1        1.09       -1.26      8.62 o 
  -3   4   1     4199.96     4512.92     82.86 o 
  -2   4   1        0.20       -8.56      5.72 o 
  -1   4   1     1840.38     2049.06     30.50 o 
   0   4   1      734.00      761.83     13.30 o 
   1   4   1    11792.18    12279.39    240.30 o 
   2   4   1      109.38      123.32     10.87 o 
   3   4   1       54.30       45.83      9.36 o 
   4   4   1     1577.59     1529.85     49.20 o 
   5   4   1      209.77      285.00     14.08 o 
   6   4   1        1.01      -12.83     10.39 o 
   7   4   1     1078.85     1103.85     26.36 o 
   8   4   1        1.97      -10.60     10.09 o 
   9   4   1       69.48       71.95     13.71 o 
  10   4   1       42.07       51.13     13.60 o 
  11   4   1     1296.63     1228.94     44.94 o 
  12   4   1      543.70      452.15     23.77 o 
  13   4   1      109.62      129.04     22.43 o 
  14   4   1        2.81      -17.59     14.84 o 
  15   4   1     1808.70     1688.92     48.92 o 
  16   4   1       13.94       -7.79     17.35 o 
  17   4   1       49.67       51.21     20.43 o 
  18   4   1       71.82       83.71     21.88 o 
 -17   5   1      304.91      322.87     30.07 o 
 -16   5   1       81.73       77.66     28.33 o 
 -15   5   1       11.64       10.02     18.74 o 
 -14   5   1       19.52       10.24     15.89 o 
 -13   5   1      428.23      393.05     25.95 o 
 -12   5   1      169.65      192.93     17.93 o 
 -11   5   1        2.70       -5.31     12.91 o 
 -10   5   1      356.56      377.33     21.12 o 
  -9   5   1      347.97      372.89     20.28 o 
  -8   5   1       10.04        7.92     12.14 o 
  -7   5   1       15.85        4.42     12.10 o 
  -6   5   1      542.08      497.41     18.65 o 
  -5   5   1     5963.36     5920.59     94.57 o 
  -4   5   1        4.36      -11.80      9.89 o 
  -3   5   1       37.25       42.64     11.10 o 
  -2   5   1      945.70      905.52     23.06 o 
  -1   5   1     2985.22     3161.44     60.41 o 
   0   5   1      116.01      154.37     10.35 o 
   1   5   1     2503.95     2458.93     65.25 o 
   2   5   1     1033.18     1032.89     22.36 o 
   3   5   1     1511.46     1595.35     36.76 o 
   4   5   1        7.65        1.98     10.23 o 
   5   5   1     1522.14     1475.33     44.80 o 
   6   5   1      210.85      251.66     17.25 o 
   7   5   1       28.08       31.86     13.05 o 
   8   5   1       14.78       20.64     12.90 o 
   9   5   1      405.31      452.20     19.69 o 
  10   5   1      362.96      367.95     19.71 o 
  11   5   1      465.69      430.47     24.13 o 
  12   5   1      345.07      386.42     26.33 o 
  13   5   1      132.00      126.14     19.71 o 
  14   5   1      499.42      455.53     25.77 o 
  15   5   1        6.32       13.36     20.74 o 
  16   5   1      175.30      164.59     26.18 o 
  17   5   1        0.08      -23.44     19.20 o 
 -16   6   1      681.66      651.91     37.19 o 
 -15   6   1       29.09       -7.76     19.45 o 
 -14   6   1      319.93      301.26     29.40 o 
 -13   6   1       61.02       57.26     21.44 o 
 -12   6   1     2370.31     2175.50     51.42 o 
 -11   6   1      176.41      185.87     21.96 o 
 -10   6   1      184.26      193.38     18.72 o 
  -9   6   1      193.76      227.68     19.46 o 
  -8   6   1      815.65      696.61     23.29 o 
  -7   6   1      354.14      377.91     20.63 o 
  -6   6   1      198.29      254.28     18.81 o 
  -5   6   1        1.49       -1.63     12.48 o 
  -4   6   1      484.52      464.94     19.17 o 
  -3   6   1      349.25      349.52     17.84 o 
  -2   6   1      175.69      226.30     16.55 o 
  -1   6   1      378.99      385.25     21.05 o 
   0   6   1      602.17      561.75     23.61 o 
   1   6   1        8.25        1.20     11.20 o 
   2   6   1     1614.23     1529.05     26.95 o 
   3   6   1      316.75      342.72     19.87 o 
   4   6   1      199.24      226.28     17.55 o 
   5   6   1      586.57      512.77     20.35 o 
   6   6   1      130.35      155.74     16.79 o 
   7   6   1       31.23       15.80     13.12 o 
   8   6   1     4155.85     3734.45     95.06 o 
   9   6   1      845.07      788.36     32.87 o 
  10   6   1        1.45        7.01     14.77 o 
  11   6   1      157.07      166.37     21.30 o 
  12   6   1     1704.37     1534.97     72.00 o 
  13   6   1      545.02      533.19     27.69 o 
  14   6   1      267.90      317.92     30.12 o 
  15   6   1      170.56      192.40     36.54 o 
  16   6   1      403.63      424.30     34.50 o 
 -15   7   1       20.94       -6.00     20.12 o 
 -14   7   1       93.68       70.69     22.14 o 
 -13   7   1       16.23      -15.84     22.16 o 
 -12   7   1      357.56      364.59     31.36 o 
 -11   7   1       43.29       17.77     19.68 o 
 -10   7   1     2899.50     2698.67     49.47 o 
  -9   7   1       76.91       81.60     16.66 o 
  -8   7   1      344.68      378.06     22.73 o 
  -7   7   1       40.27       63.93     15.59 o 
  -6   7   1     5253.31     4870.65     86.28 o 
  -5   7   1      479.38      472.17     21.30 o 
  -4   7   1      214.05      306.38     24.47 o 
  -3   7   1        0.99        3.22     16.19 o 
  -2   7   1     8891.28     8313.18     93.00 o 
  -1   7   1      709.88      734.90     27.60 o 
   0   7   1      867.25      775.50     27.45 o 
   1   7   1        0.12       -2.59     20.06 o 
   2   7   1     3367.28     3215.29     49.59 o 
   3   7   1      393.81      434.20     25.44 o 
   4   7   1     4051.39     3751.53     56.06 o 
   5   7   1        8.46       -6.36     13.25 o 
   6   7   1       19.23       21.63     14.08 o 
   7   7   1       53.42       40.46     14.77 o 
   8   7   1     2804.92     2673.11     78.87 o 
   9   7   1       61.23       68.67     17.93 o 
  10   7   1      261.91      289.00     25.39 o 
  11   7   1      219.83      240.21     24.76 o 
  12   7   1      120.09      153.26     22.36 o 
  13   7   1      159.72      145.45     25.89 o 
  14   7   1      318.59      321.23     32.11 o 
  15   7   1       82.13      110.32     25.30 o 
 -13   8   1      240.58      340.28     35.35 o 
 -12   8   1       44.07       65.42     23.56 o 
 -11   8   1        0.21       18.96     22.21 o 
 -10   8   1      670.02      681.14     33.57 o 
  -9   8   1      147.57      167.76     22.42 o 
  -8   8   1        2.64      -16.00     16.60 o 
  -7   8   1       11.68       -5.64     16.71 o 
  -6   8   1       30.51       32.37     18.31 o 
  -5   8   1       42.91       12.32     17.55 o 
  -4   8   1      294.86      348.06     26.17 o 
  -3   8   1        7.44      -11.77     16.37 o 
  -2   8   1      112.43      126.80     20.82 o 
  -1   8   1        0.03      -17.95     16.37 o 
   0   8   1       57.05       76.38     18.91 o 
   1   8   1       67.24       72.04     18.81 o 
   2   8   1      709.96      630.03     27.91 o 
   3   8   1      180.62      161.56     22.39 o 
   4   8   1      569.91      529.04     26.79 o 
   5   8   1      131.58      143.83     21.45 o 
   6   8   1      965.58      884.45     31.53 o 
   7   8   1       14.45      -19.37     27.99 o 
   8   8   1     1236.45     1116.07     52.43 o 
   9   8   1      155.38      142.88     21.94 o 
  10   8   1       33.31       14.98     19.77 o 
  11   8   1      106.79      122.64     21.94 o 
  12   8   1     1089.61     1106.72     87.30 o 
 -10   9   1      301.35      394.45     42.85 o 
  -9   9   1      123.33      152.37     31.98 o 
  -8   9   1       10.71       -6.99     28.72 o 
  -7   9   1       15.92        4.53     19.30 o 
  -6   9   1        7.32      -24.55     16.37 o 
  -5   9   1       39.46       13.79     18.71 o 
  -4   9   1       50.01       54.07     20.25 o 
  -3   9   1        6.92      -16.58     17.67 o 
  -2   9   1       46.40       17.11     20.06 o 
  -1   9   1      161.73      208.48     24.90 o 
   0   9   1       22.10        1.42     18.74 o 
   1   9   1      250.28      279.27     26.85 o 
   2   9   1       19.38       10.23     18.48 o 
   3   9   1      146.41      167.54     24.38 o 
   4   9   1       14.10      -15.15     18.16 o 
   5   9   1      555.57      502.33     33.68 o 
   6   9   1       11.28       -3.13     22.57 o 
   7   9   1       38.45       19.21     22.07 o 
   8   9   1      257.80      304.20     35.21 o 
   9   9   1      379.42      392.48     35.45 o 
  10   9   1        6.22      -16.07     21.92 o 
  -5  10   1        0.93       11.83     19.12 o 
  -4  10   1      291.58      336.29     30.17 o 
  -3  10   1        0.91      -13.99     18.93 o 
  -2  10   1       10.45      -24.30     17.98 o 
  -1  10   1       57.58       81.25     22.20 o 
   0  10   1      292.61      333.07     29.74 o 
   1  10   1        0.37        0.83     24.38 o 
   2  10   1        1.95      -20.45     18.64 o 
   3  10   1       86.20       59.15     22.36 o 
   4  10   1       47.81       20.07     23.19 o 
   5  10   1       15.15       18.20     22.93 o 
 -20   0   2      222.37      314.81     33.13 o 
 -19   0   2      308.72      393.23     34.24 o 
 -18   0   2      392.26      502.46     51.15 o 
 -17   0   2      398.99      394.35     32.69 o 
 -16   0   2      131.59      110.46     26.11 o 
 -15   0   2      415.95      453.99     38.12 o 
 -14   0   2     1020.17     1055.65     29.90 o 
 -13   0   2       56.36       38.60     26.06 o 
 -12   0   2     4324.38     4657.91     68.59 o 
 -11   0   2      999.17     1006.16     26.67 o 
 -10   0   2     3286.89     3815.82     55.04 o 
  -9   0   2      242.91      279.62     16.44 o 
  -8   0   2    18515.79    22115.55     92.56 o 
  -7   0   2      118.54      144.14     13.19 o 
  -6   0   2      826.80      854.00     17.79 o 
  -5   0   2       83.25       85.33      8.43 o 
  -4   0   2    32462.43    35841.61   1458.00 o 
  -3   0   2        4.84       17.35      5.00 o 
  -2   0   2      607.43      684.10     38.12 o 
  -1   0   2       61.80       75.73      5.57 o 
   0   0   2     5313.76     3887.21    791.83 o 
   1   0   2       31.68       38.30      4.09 o 
   2   0   2     3471.70     4033.73     79.89 o 
   3   0   2       27.67       33.83      6.84 o 
   4   0   2      138.23      165.47     12.18 o 
   5   0   2       10.07       14.99      7.23 o 
   6   0   2    88236.59   102868.65   1726.01 o 
   7   0   2        0.25      -11.71      7.81 o 
   8   0   2     2608.86     2637.23     33.47 o 
   9   0   2      393.22      442.87     17.75 o 
  10   0   2     4031.29     4705.96    123.21 o 
  11   0   2       59.90       57.37     16.62 o 
  12   0   2      307.64      305.90     19.30 o 
  13   0   2      364.58      358.53     21.87 o 
  14   0   2      324.35      436.38     22.70 o 
  15   0   2        1.89       -1.31     13.85 o 
  16   0   2     1612.27     1673.28     47.74 o 
  17   0   2      117.42      151.16     28.80 o 
  18   0   2      136.18      133.53     25.31 o 
  19   0   2       20.96       45.36     38.60 o 
  20   0   2      118.32      107.12     39.57 o 
 -20   1   2       14.33       21.12     42.96 o 
 -19   1   2       17.88       20.90     16.10 o 
 -18   1   2      727.36      723.90     27.81 o 
 -17   1   2       16.39        3.42     15.95 o 
 -16   1   2       14.96      -21.81     14.54 o 
 -15   1   2       17.60       14.36     12.27 o 
 -14   1   2     2438.88     2571.74     37.07 o 
 -13   1   2      139.32      157.09     13.30 o 
 -12   1   2      617.89      643.05     17.56 o 
 -11   1   2      348.41      353.44     13.81 o 
 -10   1   2     3747.04     4039.46     69.70 o 
  -9   1   2        3.62        3.80      6.95 o 
  -8   1   2      338.92      495.47     12.38 o 
  -7   1   2      756.20      739.00     17.62 o 
  -6   1   2      469.52      589.00     11.59 o 
  -5   1   2       61.47       69.84      6.71 o 
  -4   1   2      877.15      899.47     47.38 o 
  -3   1   2        8.08       28.90      4.77 o 
  -2   1   2     7649.31     7998.87    121.64 o 
  -1   1   2      268.81      274.32     10.65 o 
   0   1   2     1047.38     1041.77     30.22 o 
   1   1   2        2.85        5.75      2.67 o 
   2   1   2    19771.46    20395.73    648.18 o 
   3   1   2      305.04      289.86      8.63 o 
   4   1   2      996.10     1134.57     14.62 o 
   5   1   2      260.64      241.41      8.23 o 
   6   1   2    20436.01    23352.76    412.91 o 
   7   1   2       33.03       41.87      7.32 o 
   8   1   2     3610.88     4209.71     76.36 o 
   9   1   2      151.07      204.18     10.24 o 
  10   1   2    15325.30    17011.98    307.03 o 
  11   1   2      136.07      156.98     12.42 o 
  12   1   2     4404.42     4704.58     74.30 o 
  13   1   2        1.81       -0.14      9.38 o 
  14   1   2     1548.88     1467.93     27.74 o 
  15   1   2       85.59      100.26     14.93 o 
  16   1   2     2861.05     2730.39     39.86 o 
  17   1   2       15.00       17.62     19.09 o 
  18   1   2      170.90      257.04     23.75 o 
  19   1   2       46.88       68.33     19.71 o 
  20   1   2      412.15      343.56     55.01 o 
 -20   2   2       37.27       50.42     25.74 o 
 -19   2   2       24.56       37.88     24.46 o 
 -18   2   2      156.85      137.04     42.46 o 
 -17   2   2       50.11       51.23     18.80 o 
 -16   2   2        0.20      -17.62     11.75 o 
 -15   2   2       40.01        8.36     12.02 o 
 -14   2   2      220.24      318.77     19.08 o 
 -13   2   2      261.21      288.71     17.55 o 
 -12   2   2       10.82        6.99     10.13 o 
 -11   2   2       22.68       36.53     10.30 o 
 -10   2   2      616.64      592.90     16.35 o 
  -9   2   2       16.61       17.27      7.81 o 
  -8   2   2     3438.60     3646.97    129.47 o 
  -7   2   2      226.87      226.32     10.00 o 
  -6   2   2        2.49        7.72      6.19 o 
  -5   2   2      717.84      674.28     16.26 o 
  -4   2   2      454.23      441.53     14.46 o 
  -3   2   2      189.18      204.92      8.78 o 
  -2   2   2    19062.41    19382.80    328.87 o 
  -1   2   2     2129.63     1916.33     35.03 o 
   0   2   2    12494.14    12140.09    344.17 o 
   1   2   2      191.16      182.28      8.92 o 
   2   2   2      240.78      280.18      8.16 o 
   3   2   2       98.36      108.25      6.54 o 
   4   2   2      266.80      290.41      8.70 o 
   5   2   2      126.06      119.32      7.52 o 
   6   2   2     5582.06     6084.29    160.18 o 
   7   2   2      193.38      188.48      9.36 o 
   8   2   2        7.19        8.09      6.99 o 
   9   2   2      702.91      705.51     15.31 o 
  10   2   2     1662.77     1927.68     40.79 o 
  11   2   2       32.84       26.20      9.46 o 
  12   2   2     2220.81     2160.37     38.84 o 
  13   2   2      176.77      160.73     13.78 o 
  14   2   2     1479.78     1386.03     31.10 o 
  15   2   2        4.71        0.23     12.20 o 
  16   2   2      611.90      626.58     22.62 o 
  17   2   2      349.18      354.87     24.95 o 
  18   2   2      136.12      156.03     30.36 o 
  19   2   2       28.79       17.37     24.56 o 
 -19   3   2       16.05       88.79     36.67 o 
 -18   3   2       79.86       73.43     27.33 o 
 -17   3   2       83.25       58.11     25.58 o 
 -16   3   2      291.72      321.92     22.41 o 
 -15   3   2      352.45      355.12     22.18 o 
 -14   3   2      827.34      852.49     26.89 o 
 -13   3   2      120.86      164.03     17.39 o 
 -12   3   2     1138.53     1109.78     33.89 o 
 -11   3   2      442.56      430.78     17.26 o 
 -10   3   2     2211.21     2380.34     93.29 o 
  -9   3   2      226.61      257.56     14.75 o 
  -8   3   2     2419.07     2544.78    122.15 o 
  -7   3   2      922.83      944.77     27.48 o 
  -6   3   2      314.50      350.14     14.03 o 
  -5   3   2       25.35       33.76      6.87 o 
  -4   3   2      274.67      293.81      9.80 o 
  -3   3   2     2791.33     2848.75     35.84 o 
  -2   3   2        0.84       68.25     26.53 o 
  -1   3   2      407.49      375.76     12.25 o 
   0   3   2     1735.95     1724.83     27.28 o 
   1   3   2      179.64      193.50      9.28 o 
   2   3   2     3996.56     3789.98    133.54 o 
   3   3   2      168.78      203.00     12.10 o 
   4   3   2     1302.38     1286.33     53.78 o 
   5   3   2     1748.90     1702.29     52.94 o 
   6   3   2      216.54      213.47      9.54 o 
   7   3   2      132.76      152.98      9.75 o 
   8   3   2      353.22      416.96     12.73 o 
   9   3   2      295.37      313.95     16.98 o 
  10   3   2      441.80      452.88     14.81 o 
  11   3   2        2.59      -13.29      8.86 o 
  12   3   2      826.50      790.23     22.09 o 
  13   3   2        1.76       -6.26     14.15 o 
  14   3   2      723.86      642.04     25.84 o 
  15   3   2        0.04       -9.18     14.44 o 
  16   3   2      417.75      383.36     23.74 o 
  17   3   2       18.52       10.74     17.54 o 
  18   3   2      126.95      159.48     25.19 o 
  19   3   2       95.81      147.49     29.32 o 
 -18   4   2       71.67       41.02     47.77 o 
 -17   4   2        0.08       -7.72     16.54 o 
 -16   4   2        0.97       -8.47     16.05 o 
 -15   4   2       22.27       23.43     14.37 o 
 -14   4   2      377.94      417.42     21.48 o 
 -13   4   2       29.88       32.16     14.57 o 
 -12   4   2       62.84       76.95     16.07 o 
 -11   4   2      403.82      393.65     18.74 o 
 -10   4   2        0.27      -15.06     11.55 o 
  -9   4   2      472.95      425.05     18.21 o 
  -8   4   2       95.20       74.73     12.90 o 
  -7   4   2      375.92      342.47     13.08 o 
  -6   4   2     5042.45     5269.38     99.24 o 
  -5   4   2     2280.90     2360.42     42.71 o 
  -4   4   2      388.40      452.05     11.92 o 
  -3   4   2      240.40      247.77     10.27 o 
  -2   4   2     3281.06     3749.50     43.65 o 
  -1   4   2     1424.79     1405.35     25.36 o 
   0   4   2     2161.85     2370.64     30.78 o 
   1   4   2     1509.99     1402.47     40.21 o 
   2   4   2     2120.04     2324.63     75.49 o 
   3   4   2      619.46      665.60     25.51 o 
   4   4   2     4181.41     4347.56    162.43 o 
   5   4   2       43.79       60.68     10.86 o 
   6   4   2      676.05      689.63     27.45 o 
   7   4   2     1288.42     1142.49     38.84 o 
   8   4   2     1668.86     1712.68     59.34 o 
   9   4   2       21.40       11.67     11.34 o 
  10   4   2     2935.79     2709.56    101.24 o 
  11   4   2      309.25      304.02     30.92 o 
  12   4   2     2472.39     2321.27    125.84 o 
  13   4   2        2.48      -20.83     13.88 o 
  14   4   2       80.22       64.10     17.91 o 
  15   4   2      364.17      412.81     27.79 o 
  16   4   2       42.52       23.45     19.94 o 
  17   4   2      164.46      127.48     24.02 o 
  18   4   2      166.86      193.76     26.93 o 
 -17   5   2       14.65        0.06     19.18 o 
 -16   5   2      228.07      298.71     28.65 o 
 -15   5   2       13.50       -6.40     17.10 o 
 -14   5   2      119.80      147.70     23.70 o 
 -13   5   2       34.94       60.64     17.55 o 
 -12   5   2       20.16        4.21     15.70 o 
 -11   5   2       52.88       41.10     15.69 o 
 -10   5   2      851.82      852.54     24.31 o 
  -9   5   2       21.18       23.05     12.71 o 
  -8   5   2        0.07       14.27     12.43 o 
  -7   5   2      213.62      297.14     18.80 o 
  -6   5   2     1018.01     1036.22     23.75 o 
  -5   5   2      347.93      332.19     17.31 o 
  -4   5   2     1145.15     1220.28     26.10 o 
  -3   5   2       33.97       12.52      7.65 o 
  -2   5   2     3033.49     3007.42     53.69 o 
  -1   5   2      589.13      623.78     19.71 o 
   0   5   2     1383.54     1366.77     30.00 o 
   1   5   2     1734.74     1651.32     47.96 o 
   2   5   2     3836.86     3852.59    128.06 o 
   3   5   2     1812.05     1974.20     53.11 o 
   4   5   2       97.89      115.95     13.39 o 
   5   5   2       24.43       25.74     11.71 o 
   6   5   2      590.97      606.02     20.08 o 
   7   5   2      395.76      355.49     18.05 o 
   8   5   2       22.82       18.46     12.95 o 
   9   5   2      256.46      277.25     22.70 o 
  10   5   2     1270.50     1195.19     82.19 o 
  11   5   2        5.47       16.03     16.20 o 
  12   5   2      296.99      353.05     25.80 o 
  13   5   2       74.58       62.28     18.37 o 
  14   5   2      249.38      274.57     25.40 o 
  15   5   2        3.23      -21.69     16.40 o 
  16   5   2      106.36      156.85     25.38 o 
  17   5   2        6.47       19.98     21.01 o 
 -16   6   2      572.12      531.66     32.92 o 
 -15   6   2       38.00       22.11     20.00 o 
 -14   6   2        0.93        1.31     21.46 o 
 -13   6   2      158.41      165.94     25.27 o 
 -12   6   2     1065.20      999.48     31.37 o 
 -11   6   2       22.51       15.46     15.59 o 
 -10   6   2      307.41      365.64     20.74 o 
  -9   6   2        0.09      -11.45     13.42 o 
  -8   6   2      639.28      564.76     22.07 o 
  -7   6   2      488.75      516.80     21.14 o 
  -6   6   2     2349.25     2344.36     38.14 o 
  -5   6   2       40.78       37.38     13.42 o 
  -4   6   2     1311.27     1327.69     26.92 o 
  -3   6   2       92.79      108.04     14.96 o 
  -2   6   2     1908.92     1916.20     63.56 o 
  -1   6   2       74.22       97.22     13.86 o 
   0   6   2     2221.98     2128.72     61.55 o 
   1   6   2      632.79      546.74     18.92 o 
   2   6   2       64.55       76.06     13.78 o 
   3   6   2        0.62       -3.66     12.06 o 
   4   6   2     1012.81      951.62     30.20 o 
   5   6   2      440.50      428.72     19.52 o 
   6   6   2        9.42        1.35     12.96 o 
   7   6   2       84.93       69.09     15.44 o 
   8   6   2     1325.72     1218.49     52.10 o 
   9   6   2      126.99      164.82     20.80 o 
  10   6   2      201.67      210.67     22.06 o 
  11   6   2      403.97      411.97     24.64 o 
  12   6   2       97.98      106.43     19.30 o 
  13   6   2      161.92      176.66     23.80 o 
  14   6   2       47.73       23.74     17.42 o 
  15   6   2      539.48      538.77     32.75 o 
  16   6   2        7.97        3.62     36.91 o 
 -15   7   2       21.55       54.46     26.71 o 
 -14   7   2        0.13      -22.09     18.50 o 
 -13   7   2      734.90      620.68     33.23 o 
 -12   7   2        0.24        1.66     18.57 o 
 -11   7   2      194.51      259.44     23.26 o 
 -10   7   2      638.26      586.81     26.49 o 
  -9   7   2      112.85      116.41     17.00 o 
  -8   7   2       29.52        3.38     13.72 o 
  -7   7   2       12.99       -2.23     13.30 o 
  -6   7   2     1596.52     1382.98     30.54 o 
  -5   7   2        3.95      -24.86     16.58 o 
  -4   7   2       80.46      107.69     19.84 o 
  -3   7   2        0.05       -3.86     15.82 o 
  -2   7   2     3000.15     2853.78     45.71 o 
  -1   7   2       88.32      144.50     20.34 o 
   0   7   2      447.96      450.65     24.28 o 
   1   7   2      100.89      144.73     20.62 o 
   2   7   2      932.63      906.60     29.18 o 
   3   7   2      868.37      818.28     28.98 o 
   4   7   2     1209.56     1047.27     26.78 o 
   5   7   2       67.38       60.49     15.55 o 
   6   7   2       38.14       39.24     14.57 o 
   7   7   2      143.12      186.23     20.99 o 
   8   7   2      588.19      560.61     26.25 o 
   9   7   2      127.06      184.22     22.04 o 
  10   7   2       27.25       18.25     17.97 o 
  11   7   2      376.22      412.03     28.63 o 
  12   7   2       24.17       25.36     18.31 o 
  13   7   2       47.02       21.10     19.45 o 
  14   7   2       57.81       52.15     39.34 o 
 -13   8   2       29.95       60.10     28.47 o 
 -12   8   2       14.66      -23.91     24.45 o 
 -11   8   2        6.48       17.24     20.14 o 
 -10   8   2      185.43      269.02     45.67 o 
  -9   8   2      336.78      352.16     31.64 o 
  -8   8   2       62.30       82.75     19.78 o 
  -7   8   2      120.96      132.53     20.78 o 
  -6   8   2        1.55      -16.16     15.94 o 
  -5   8   2      144.64      141.11     21.50 o 
  -4   8   2       19.18       16.75     20.93 o 
  -3   8   2       26.01       14.65     17.05 o 
  -2   8   2       21.55       17.86     16.40 o 
  -1   8   2      288.28      353.53     26.35 o 
   0   8   2        3.82      -10.25     16.65 o 
   1   8   2     1457.38     1488.25     36.90 o 
   2   8   2       96.51       96.17     20.49 o 
   3   8   2       66.53       62.56     19.41 o 
   4   8   2       32.42        3.27     17.22 o 
   5   8   2     1064.44     1053.88     33.23 o 
   6   8   2        0.03      -27.40     18.27 o 
   7   8   2      372.98      407.01     33.76 o 
   8   8   2      136.12      156.90     22.17 o 
   9   8   2      643.17      633.75     28.97 o 
  10   8   2       43.63       50.20     18.52 o 
  11   8   2      663.35      640.37     48.20 o 
  12   8   2      252.79      297.40     28.42 o 
 -10   9   2        0.26        8.40     24.81 o 
  -9   9   2       49.09       56.65     28.85 o 
  -8   9   2       75.39       40.77     23.86 o 
  -7   9   2      392.74      440.45     30.46 o 
  -6   9   2        0.37      -17.07     18.16 o 
  -5   9   2        6.24       -2.99     18.91 o 
  -4   9   2       19.93      -20.82     24.82 o 
  -3   9   2     1368.93     1316.96     38.22 o 
  -2   9   2      110.69      146.77     23.42 o 
  -1   9   2      134.16      180.06     23.77 o 
   0   9   2        1.65      -17.72     17.52 o 
   1   9   2      981.90      992.74     34.48 o 
   2   9   2      131.22      150.70     23.17 o 
   3   9   2       46.64       31.30     19.90 o 
   4   9   2        0.94       -8.23     20.62 o 
   5   9   2      428.06      484.45     33.53 o 
   6   9   2       29.41       27.14     22.19 o 
   7   9   2       83.02       96.38     26.17 o 
   8   9   2       26.57        4.60     21.31 o 
   9   9   2      168.79      217.07     30.73 o 
  10   9   2        5.21      -25.87     30.30 o 
  -5  10   2      669.18      688.54     31.80 o 
  -4  10   2       18.16       30.73     19.89 o 
  -3  10   2      121.77      139.41     31.35 o 
  -2  10   2        2.68      -17.64     26.82 o 
  -1  10   2      920.04      924.54     35.22 o 
   0  10   2        3.54       13.25     19.15 o 
   1  10   2       84.36       87.90     34.13 o 
   2  10   2       11.85        6.80     21.04 o 
   3  10   2      863.70      867.93     40.49 o 
   4  10   2       13.35        7.80     22.53 o 
   5  10   2        1.30       16.02     22.94 o 
 -20   1   3       12.40       57.04     17.51 o 
 -19   1   3      194.84      255.58     36.03 o 
 -18   1   3      118.63      142.26     19.32 o 
 -17   1   3      283.72      367.65     25.12 o 
 -16   1   3       13.67       15.23     15.23 o 
 -15   1   3       44.07       37.10     15.13 o 
 -14   1   3       61.85       67.53     13.02 o 
 -13   1   3       72.74      104.48     13.89 o 
 -12   1   3        3.89      -11.00      9.30 o 
 -11   1   3     7427.33     7686.90     86.03 o 
 -10   1   3      205.00      238.05     13.45 o 
  -9   1   3     7122.37     7973.63    122.50 o 
  -8   1   3        2.01        0.91      6.29 o 
  -7   1   3     4100.01     4139.23     68.11 o 
  -6   1   3        9.95        3.57      5.66 o 
  -5   1   3      503.83      450.70     18.48 o 
  -4   1   3      186.48      181.51      9.11 o 
  -3   1   3    16228.81    16217.69    303.50 o 
  -2   1   3      309.91      290.02      7.34 o 
  -1   1   3      691.98      704.73     20.61 o 
   0   1   3       37.06       40.51      4.43 o 
   1   1   3      335.13      296.40      6.57 o 
   2   1   3      434.28      405.80     10.15 o 
   3   1   3     1455.63     1602.89     26.05 o 
   4   1   3       98.87      111.50      8.20 o 
   5   1   3     4435.03     4692.09     68.69 o 
   6   1   3       29.55       20.34      5.59 o 
   7   1   3     2757.27     3361.02     86.75 o 
   8   1   3       74.67       76.43      7.86 o 
   9   1   3      945.90      966.42     22.59 o 
  10   1   3        2.03        2.35      7.17 o 
  11   1   3      790.00      830.43     17.03 o 
  12   1   3       61.12       57.72     10.45 o 
  13   1   3       22.52       45.18     13.72 o 
  14   1   3       30.97       18.63     12.03 o 
  15   1   3        7.63      -16.93     11.28 o 
  16   1   3      130.92      146.92     19.93 o 
  17   1   3     1411.24     1311.32     40.79 o 
  18   1   3        0.71      -21.74     14.49 o 
  19   1   3        0.71        2.59     17.33 o 
 -19   2   3       42.44       40.95     23.64 o 
 -18   2   3      279.18      304.16     42.95 o 
 -17   2   3        0.36      -20.43     14.25 o 
 -16   2   3       66.41       52.67     16.66 o 
 -15   2   3      423.10      431.08     19.10 o 
 -14   2   3      271.70      313.84     20.13 o 
 -13   2   3      116.59      148.37     16.53 o 
 -12   2   3      677.18      648.56     21.91 o 
 -11   2   3       97.45      114.22     11.94 o 
 -10   2   3      348.70      324.38     13.19 o 
  -9   2   3      961.15      866.25     29.56 o 
  -8   2   3      667.89      623.00     26.20 o 
  -7   2   3      794.13      755.40     34.52 o 
  -6   2   3      156.50      177.44      9.40 o 
  -5   2   3      422.77      366.89     13.14 o 
  -4   2   3       32.26       27.72      6.49 o 
  -3   2   3    12834.78    12760.44    283.06 o 
  -2   2   3      525.34      551.06     20.00 o 
  -1   2   3    21286.60    20166.54    667.88 o 
   0   2   3     1368.38     1271.89     33.82 o 
   1   2   3    38491.28    37251.46   1310.63 o 
   2   2   3       52.53       67.09      5.94 o 
   3   2   3      972.49      933.50     17.29 o 
   4   2   3       55.22       64.43      6.35 o 
   5   2   3      204.40      239.97      8.25 o 
   6   2   3        5.75        3.30      5.41 o 
   7   2   3      676.45      653.47     12.81 o 
   8   2   3       87.55      114.30      9.12 o 
   9   2   3      446.01      484.01     13.77 o 
  10   2   3        0.95       -3.77      7.92 o 
  11   2   3      919.24      886.43     18.75 o 
  12   2   3      303.78      317.19     17.44 o 
  13   2   3      502.79      525.43     20.33 o 
  14   2   3       22.84       13.19     12.91 o 
  15   2   3      424.69      452.35     20.14 o 
  16   2   3        0.61       -3.18     12.64 o 
  17   2   3        2.88      -22.24     32.75 o 
  18   2   3      283.35      279.00     29.90 o 
  19   2   3      583.11      584.24     61.28 o 
 -19   3   3      295.19      364.47     38.90 o 
 -18   3   3        6.62      -18.16     22.49 o 
 -17   3   3       25.58       15.86     17.71 o 
 -16   3   3        0.73      -25.08     16.72 o 
 -15   3   3     1417.18     1466.58     38.27 o 
 -14   3   3       12.35       -4.56     13.23 o 
 -13   3   3      182.08      261.58     17.93 o 
 -12   3   3      199.62      221.27     16.81 o 
 -11   3   3     2224.41     2209.23     31.40 o 
 -10   3   3      296.62      328.11     14.53 o 
  -9   3   3      162.68      148.45     11.93 o 
  -8   3   3     2622.35     2374.07     81.64 o 
  -7   3   3     5173.71     5241.59    116.42 o 
  -6   3   3       14.17       36.22      8.31 o 
  -5   3   3      137.21      143.28      9.47 o 
  -4   3   3     1125.82     1173.71     19.81 o 
  -3   3   3     4551.45     4685.50     48.03 o 
  -2   3   3       43.26       49.92      6.84 o 
  -1   3   3      652.11      774.38     18.13 o 
   0   3   3      628.23      587.46     19.64 o 
   1   3   3     1600.09     1620.32     51.36 o 
   2   3   3     1763.58     1748.10     41.66 o 
   3   3   3      974.75     1137.36     36.61 o 
   4   3   3       17.99       25.83      5.80 o 
   5   3   3     4269.38     4080.53    110.16 o 
   6   3   3     2523.12     2413.07     69.21 o 
   7   3   3      153.05      142.13      9.17 o 
   8   3   3      761.94      781.77     16.63 o 
   9   3   3      895.28      835.62     16.70 o 
  10   3   3       38.18       54.99      9.94 o 
  11   3   3      128.97      154.76     14.82 o 
  12   3   3       28.94       26.63     16.30 o 
  13   3   3      497.26      464.68     24.13 o 
  14   3   3       21.28       16.66     15.91 o 
  15   3   3      183.40      213.54     21.79 o 
  16   3   3        1.08      -22.42     14.95 o 
  17   3   3      183.24      237.08     24.42 o 
  18   3   3       39.02       -5.31     24.31 o 
  19   3   3      146.76      233.37     52.11 o 
 -18   4   3      156.15      129.47     30.77 o 
 -17   4   3      615.66      566.49     40.26 o 
 -16   4   3      243.21      314.85     29.63 o 
 -15   4   3       55.52       78.26     20.86 o 
 -14   4   3      841.12      788.50     30.58 o 
 -13   4   3     1394.80     1364.65     33.17 o 
 -12   4   3      166.43      217.50     20.38 o 
 -11   4   3      316.50      354.58     24.37 o 
 -10   4   3       30.58       40.08     15.20 o 
  -9   4   3      826.76      759.09     39.14 o 
  -8   4   3       12.61       10.82      9.30 o 
  -7   4   3       30.39       62.55      9.66 o 
  -6   4   3     2305.77     2395.94     42.25 o 
  -5   4   3     1186.61     1194.59     19.56 o 
  -4   4   3       15.00       16.39      7.66 o 
  -3   4   3     2150.47     2245.48     63.73 o 
  -2   4   3      216.66      273.55     11.01 o 
  -1   4   3     1729.18     1642.12     19.35 o 
   0   4   3     2685.09     2730.91     57.58 o 
   1   4   3      971.32      984.24     26.25 o 
   2   4   3     1893.15     1889.61     47.90 o 
   3   4   3     2343.01     2196.80     81.90 o 
   4   4   3     2173.86     2136.07     79.89 o 
   5   4   3       24.17       25.98     10.12 o 
   6   4   3     1019.72      993.84     27.43 o 
   7   4   3     3808.96     3527.29    129.22 o 
   8   4   3     1803.66     1698.51     60.89 o 
   9   4   3     1092.17     1081.49     71.00 o 
  10   4   3      914.93      930.94     50.10 o 
  11   4   3     1348.97     1246.46     50.82 o 
  12   4   3      302.06      371.26     24.98 o 
  13   4   3     1344.03     1203.03     60.57 o 
  14   4   3       15.09      -22.87     15.25 o 
  15   4   3      215.04      235.55     23.26 o 
  16   4   3        1.54      -18.33     15.13 o 
  17   4   3      318.95      381.95     32.25 o 
  18   4   3      204.65      255.23     39.69 o 
 -17   5   3       41.47       32.21     55.49 o 
 -16   5   3       14.05       -3.36     16.74 o 
 -15   5   3       15.23       23.84     16.36 o 
 -14   5   3      136.73      167.46     19.47 o 
 -13   5   3      334.13      381.13     24.13 o 
 -12   5   3       90.29       85.96     16.62 o 
 -11   5   3       31.12       36.65     15.89 o 
 -10   5   3     1167.91     1097.19     30.11 o 
  -9   5   3        7.23        0.87     12.92 o 
  -8   5   3       65.91       62.17     13.42 o 
  -7   5   3     1105.25     1200.47     25.65 o 
  -6   5   3      364.19      384.56     22.01 o 
  -5   5   3       26.61       10.94     16.86 o 
  -4   5   3     1712.38     1734.66     33.45 o 
  -3   5   3      165.94      139.47     10.82 o 
  -2   5   3     1276.36     1210.80     25.03 o 
  -1   5   3     1397.30     1526.07     37.84 o 
   0   5   3      980.20      894.17     34.81 o 
   1   5   3     3180.28     3000.18     57.36 o 
   2   5   3     1121.00     1008.57     34.46 o 
   3   5   3     2310.32     2516.82     79.91 o 
   4   5   3       21.55        5.99     10.73 o 
   5   5   3     2152.57     2137.86     51.80 o 
   6   5   3      183.31      195.68     16.28 o 
   7   5   3      406.55      404.73     18.63 o 
   8   5   3      108.92      133.80     18.21 o 
   9   5   3     3299.62     3014.81    146.41 o 
  10   5   3     1227.20     1058.74     46.78 o 
  11   5   3      645.56      564.94     31.17 o 
  12   5   3       11.10       23.20     15.96 o 
  13   5   3      502.47      437.00     25.07 o 
  14   5   3      480.47      463.32     34.68 o 
  15   5   3        1.98        8.46     20.89 o 
  16   5   3       95.55      105.57     22.72 o 
  17   5   3      211.97      218.08     28.11 o 
 -16   6   3      511.00      466.63     34.01 o 
 -15   6   3       31.19       50.58     21.00 o 
 -14   6   3       10.32       -0.11     20.63 o 
 -13   6   3      107.08      105.93     27.70 o 
 -12   6   3      893.41      857.28     34.12 o 
 -11   6   3      132.32      132.48     20.15 o 
 -10   6   3      373.46      393.17     22.94 o 
  -9   6   3      639.06      586.17     22.68 o 
  -8   6   3      530.36      510.14     30.51 o 
  -7   6   3      168.43      149.61     19.12 o 
  -6   6   3     1448.68     1478.38     29.61 o 
  -5   6   3       90.99       69.57     15.11 o 
  -4   6   3     1019.21      950.13     31.51 o 
  -3   6   3      405.03      421.27     19.01 o 
  -2   6   3     1321.36     1267.29     26.23 o 
  -1   6   3       16.10       14.35     12.14 o 
   0   6   3     1646.14     1578.24     34.39 o 
   1   6   3       10.83      -13.78     10.86 o 
   2   6   3     2181.04     2121.83     42.98 o 
   3   6   3       78.66       85.27     14.36 o 
   4   6   3      975.34      907.85     27.15 o 
   5   6   3       64.53       91.70     15.41 o 
   6   6   3      559.06      513.66     21.15 o 
   7   6   3       11.04        7.88     15.07 o 
   8   6   3      454.14      425.90     23.74 o 
   9   6   3      447.70      442.86     24.37 o 
  10   6   3       68.55       76.11     17.14 o 
  11   6   3        5.67      -21.84     14.75 o 
  12   6   3       71.36       67.44     18.61 o 
  13   6   3       52.41       27.54     18.44 o 
  14   6   3      114.74       69.84     21.27 o 
  15   6   3      101.38      118.73     23.07 o 
  16   6   3        2.04       20.79     22.03 o 
 -15   7   3       29.10        6.94     21.44 o 
 -14   7   3      110.47       88.42     23.19 o 
 -13   7   3        0.60       -9.05     19.70 o 
 -12   7   3       32.98       54.03     25.77 o 
 -11   7   3        5.22        9.34     17.15 o 
 -10   7   3      212.41      241.87     23.56 o 
  -9   7   3      143.24      141.74     20.03 o 
  -8   7   3        1.09      -12.94     12.81 o 
  -7   7   3      445.22      430.92     21.41 o 
  -6   7   3      677.66      633.01     23.44 o 
  -5   7   3        1.12       -8.63     13.07 o 
  -4   7   3      352.06      410.15     25.51 o 
  -3   7   3      137.13      159.10     20.79 o 
  -2   7   3      473.93      411.90     23.08 o 
  -1   7   3       53.12       54.60     17.61 o 
   0   7   3      504.32      481.57     24.52 o 
   1   7   3       22.03        1.23     16.19 o 
   2   7   3      340.26      390.58     31.90 o 
   3   7   3      260.23      291.57     24.36 o 
   4   7   3      436.31      401.13     20.56 o 
   5   7   3      283.47      352.40     21.01 o 
   6   7   3      880.01      798.28     27.75 o 
   7   7   3       46.11       26.28     16.41 o 
   8   7   3      121.11      119.74     19.71 o 
   9   7   3      963.27      854.56     42.35 o 
  10   7   3      303.75      374.21     26.66 o 
  11   7   3      211.17      246.72     24.69 o 
  12   7   3       34.83       25.32     19.33 o 
  13   7   3      103.91       85.16     23.12 o 
  14   7   3      213.25      217.96     25.24 o 
 -12   8   3       39.15       27.33     38.51 o 
 -11   8   3       51.34       15.20     24.28 o 
 -10   8   3       33.81       36.91     20.62 o 
  -9   8   3      135.77      164.33     22.70 o 
  -8   8   3       10.31        4.22     19.05 o 
  -7   8   3        0.08      -23.67     15.78 o 
  -6   8   3       46.39       22.25     16.95 o 
  -5   8   3       17.34      -12.71     19.13 o 
  -4   8   3        9.07       -4.35     15.71 o 
  -3   8   3       63.97       72.80     18.74 o 
  -2   8   3       47.12       40.59     17.26 o 
  -1   8   3       85.13       82.64     19.55 o 
   0   8   3      910.69      857.31     30.10 o 
   1   8   3        6.67       -7.35     16.30 o 
   2   8   3      117.11      135.07     21.24 o 
   3   8   3        0.07       -8.74     15.64 o 
   4   8   3      609.01      489.53     30.39 o 
   5   8   3       63.81       67.43     35.91 o 
   6   8   3      128.14      124.90     29.02 o 
   7   8   3       41.39       35.47     21.39 o 
   8   8   3      613.93      561.54     28.47 o 
   9   8   3      554.52      583.83     31.90 o 
  10   8   3      403.46      376.06     28.89 o 
  11   8   3      217.37      247.20     26.19 o 
  12   8   3      232.51      275.44     28.81 o 
 -10   9   3      218.73      296.05     39.13 o 
  -9   9   3       11.99       -5.21     23.75 o 
  -8   9   3        2.62      -17.97     21.29 o 
  -7   9   3      219.68      204.35     29.25 o 
  -6   9   3      171.14      174.51     23.66 o 
  -5   9   3        1.71      -23.60     15.74 o 
  -4   9   3        5.80      -24.53     16.35 o 
  -3   9   3      364.46      415.95     30.61 o 
  -2   9   3        1.40       -9.32     17.34 o 
  -1   9   3        6.17      -12.26     17.88 o 
   0   9   3        4.12      -24.82     16.54 o 
   1   9   3      157.78      135.59     22.56 o 
   2   9   3      102.88      108.88     21.33 o 
   3   9   3       27.12       17.29     22.77 o 
   4   9   3       60.06       57.55     24.74 o 
   5   9   3       39.80       52.02     22.82 o 
   6   9   3       89.96       61.54     40.66 o 
   7   9   3        3.49       -5.23     21.38 o 
   8   9   3      161.20      171.35     28.78 o 
   9   9   3        0.51      -16.30     21.16 o 
  -5  10   3       51.75       69.70     30.78 o 
  -4  10   3       60.08       55.08     28.83 o 
  -3  10   3        7.37      -13.74     18.55 o 
  -2  10   3      710.45      774.99     38.72 o 
  -1  10   3       46.08       75.10     21.97 o 
   0  10   3       74.91       78.66     22.11 o 
   1  10   3       67.02       40.52     26.15 o 
   2  10   3      118.32      138.78     36.35 o 
   3  10   3        5.43      -10.58     21.62 o 
   4  10   3       19.29       39.93     24.28 o 
 -20   0   4      172.43      178.98     34.26 o 
 -19   0   4       62.05       65.66     25.26 o 
 -18   0   4      127.46      117.01     26.20 o 
 -17   0   4        2.18       -5.76     21.24 o 
 -16   0   4     1181.47     1207.98     48.19 o 
 -15   0   4      195.39      241.52     31.36 o 
 -14   0   4      198.65      252.40     29.68 o 
 -13   0   4        1.15      -23.77     17.39 o 
 -12   0   4       24.39        6.11     18.76 o 
 -11   0   4      593.94      555.81     22.14 o 
 -10   0   4     1520.91     1419.09     44.25 o 
  -9   0   4        9.74       20.17     10.49 o 
  -8   0   4      963.31     1003.12     20.67 o 
  -7   0   4      383.81      396.16     13.25 o 
  -6   0   4      143.27      238.12     14.04 o 
  -5   0   4       47.28       56.32      6.83 o 
  -4   0   4     2767.67     2907.85    125.46 o 
  -3   0   4     1144.79      896.08     77.90 o 
  -2   0   4    31777.26    28940.26   1818.12 o 
  -1   0   4       87.78      108.56     10.07 o 
   0   0   4    14627.22    14150.50    182.06 o 
   1   0   4      404.06      360.00     11.09 o 
   2   0   4     5189.13     5453.63    155.73 o 
   3   0   4       24.51       28.61      9.48 o 
   4   0   4    29521.38    32223.14    295.98 o 
   5   0   4       89.87      105.00      9.91 o 
   6   0   4     1263.47     1452.67     22.90 o 
   7   0   4       42.32       55.48      9.85 o 
   8   0   4    10168.91    11460.55    410.63 o 
   9   0   4       29.34       37.48     16.89 o 
  10   0   4      710.52      693.86     20.39 o 
  11   0   4       32.30       23.12     12.70 o 
  12   0   4      694.98      684.97     22.84 o 
  13   0   4       19.08       -1.73     17.36 o 
  14   0   4      193.83      316.10     28.19 o 
  15   0   4        4.10       -0.42     17.51 o 
  16   0   4        6.14       11.46     18.41 o 
  17   0   4       58.60       32.04     21.88 o 
  18   0   4      826.71      710.29     34.92 o 
  19   0   4       15.82      -10.16     22.40 o 
 -20   1   4       13.54       17.27     17.70 o 
 -19   1   4       22.86       40.03     17.12 o 
 -18   1   4      577.43      536.71     25.91 o 
 -17   1   4       63.97      105.61     18.46 o 
 -16   1   4       27.66       48.60     15.90 o 
 -15   1   4       57.02       67.64     16.84 o 
 -14   1   4      250.23      307.27     22.79 o 
 -13   1   4      340.26      337.36     20.89 o 
 -12   1   4     1031.53     1059.99     23.44 o 
 -11   1   4      131.47      166.64     14.02 o 
 -10   1   4     2164.79     2094.35     55.75 o 
  -9   1   4      529.31      486.13     13.14 o 
  -8   1   4     4226.03     4340.15    140.37 o 
  -7   1   4       17.37       16.59      5.89 o 
  -6   1   4     1651.15     1618.07     45.97 o 
  -5   1   4     1113.10     1082.88     16.25 o 
  -4   1   4    10072.83    10206.80    194.04 o 
  -3   1   4      660.69      650.57     13.03 o 
  -2   1   4     7495.39     7327.89    210.49 o 
  -1   1   4      581.62      482.25     16.69 o 
   0   1   4      116.89      160.61     10.07 o 
   1   1   4        2.41        9.05      5.75 o 
   2   1   4     9693.02     9947.59    174.94 o 
   3   1   4       17.80       14.40      6.63 o 
   4   1   4      479.74      493.32     12.40 o 
   5   1   4        7.93       11.26      6.69 o 
   6   1   4      357.42      334.53      8.83 o 
   7   1   4      125.61      155.46      9.06 o 
   8   1   4      505.74      527.21     12.18 o 
   9   1   4       21.12       17.69      6.92 o 
  10   1   4     2008.40     2018.02     24.21 o 
  11   1   4       78.50       90.92     10.38 o 
  12   1   4        6.46        4.13     10.86 o 
  13   1   4       24.16       28.82     11.92 o 
  14   1   4      665.26      673.06     23.41 o 
  15   1   4       22.59       26.04     15.02 o 
  16   1   4      415.14      460.88     27.63 o 
  17   1   4       64.23       54.37     16.35 o 
  18   1   4      275.70      374.31     30.77 o 
  19   1   4      109.09      128.54     19.60 o 
 -19   2   4       83.13       82.91     20.41 o 
 -18   2   4      174.49      194.75     35.07 o 
 -17   2   4        0.17       28.39     16.00 o 
 -16   2   4        2.65       -3.56     15.55 o 
 -15   2   4      262.67      325.75     23.22 o 
 -14   2   4      195.43      207.04     17.05 o 
 -13   2   4        1.06      -12.90     11.78 o 
 -12   2   4     3325.16     3420.74     54.29 o 
 -11   2   4       17.98        6.50     12.19 o 
 -10   2   4        0.19       -0.30      8.59 o 
  -9   2   4      608.27      553.77     17.82 o 
  -8   2   4     2266.34     2288.56    102.87 o 
  -7   2   4       55.40       57.25      8.02 o 
  -6   2   4     2508.54     2481.09     36.98 o 
  -5   2   4     1768.59     1629.81     25.61 o 
  -4   2   4      996.80     1001.28     13.79 o 
  -3   2   4      110.18      131.02      7.99 o 
  -2   2   4     3780.13     3891.13     78.12 o 
  -1   2   4     1491.83     1446.11     36.83 o 
   0   2   4     2227.07     2329.38     54.68 o 
   1   2   4     2282.15     2104.56     65.35 o 
   2   2   4      301.98      373.46      9.49 o 
   3   2   4     1008.27     1022.91     14.39 o 
   4   2   4     3483.14     3561.05     88.11 o 
   5   2   4      502.95      475.15     12.98 o 
   6   2   4     3897.46     4197.48     95.01 o 
   7   2   4      369.92      350.58     10.16 o 
   8   2   4     1399.97     1435.34     25.68 o 
   9   2   4       48.89       50.65      8.27 o 
  10   2   4       21.85       29.12      9.11 o 
  11   2   4      220.39      246.68     16.85 o 
  12   2   4     1158.71     1176.36     33.59 o 
  13   2   4        7.50      -12.67     11.52 o 
  14   2   4      566.57      593.53     21.65 o 
  15   2   4       51.05       52.99     14.66 o 
  16   2   4      808.72      769.76     44.50 o 
  17   2   4       65.96       48.12     21.38 o 
  18   2   4      723.31      573.72     33.01 o 
  19   2   4        2.82       -3.84     32.08 o 
 -19   3   4      148.39      135.51     40.53 o 
 -18   3   4      194.87      223.95     39.34 o 
 -17   3   4        0.01       10.00     17.78 o 
 -16   3   4       93.03      111.87     21.33 o 
 -15   3   4      362.64      415.30     29.03 o 
 -14   3   4      183.37      215.95     20.27 o 
 -13   3   4       83.93       98.06     14.77 o 
 -12   3   4       15.22       18.45     11.86 o 
 -11   3   4      626.14      574.46     19.31 o 
 -10   3   4       58.09       31.69     11.71 o 
  -9   3   4      271.11      299.26     13.51 o 
  -8   3   4     4467.83     4522.25    136.46 o 
  -7   3   4      278.41      258.17     18.56 o 
  -6   3   4       25.70       58.32      8.56 o 
  -5   3   4       14.90        8.89      6.94 o 
  -4   3   4     6059.69     6263.96     76.18 o 
  -3   3   4       19.58       20.75      6.89 o 
  -2   3   4     1552.34     1691.22     40.77 o 
  -1   3   4      712.54      717.40     14.73 o 
   0   3   4       28.51       19.25      6.38 o 
   1   3   4      358.39      334.88     12.23 o 
   2   3   4      876.37     1062.32     38.16 o 
   3   3   4       46.91       63.40      6.94 o 
   4   3   4     5147.50     5479.18    164.64 o 
   5   3   4       11.10       -0.53      6.09 o 
   6   3   4      892.03     1029.65     28.57 o 
   7   3   4      190.53      206.03     13.24 o 
   8   3   4     6784.91     7157.74    158.19 o 
   9   3   4       19.96       10.66     10.17 o 
  10   3   4      168.49      265.46     16.34 o 
  11   3   4       50.68       72.45     13.39 o 
  12   3   4     1366.42     1349.89     72.29 o 
  13   3   4       14.46      -17.78     15.04 o 
  14   3   4      669.10      616.61     34.54 o 
  15   3   4      271.06      306.96     23.94 o 
  16   3   4       26.64       45.34     17.52 o 
  17   3   4       15.22       15.28     20.58 o 
  18   3   4        0.03      -28.82     19.22 o 
 -18   4   4      161.74      128.37     30.22 o 
 -17   4   4       98.14      122.43     41.82 o 
 -16   4   4       11.60       16.75     18.92 o 
 -15   4   4       51.52       45.99     15.84 o 
 -14   4   4       24.67       18.24     15.71 o 
 -13   4   4      305.49      347.61     23.89 o 
 -12   4   4      401.27      406.29     22.57 o 
 -11   4   4       76.17       58.31     22.29 o 
 -10   4   4     1011.88     1101.01     29.15 o 
  -9   4   4      117.80      173.31     13.64 o 
  -8   4   4      100.27       92.08     11.41 o 
  -7   4   4      256.99      254.67     14.18 o 
  -6   4   4      553.59      634.78     15.66 o 
  -5   4   4       32.99       31.90      8.51 o 
  -4   4   4     3108.44     3403.40     49.97 o 
  -3   4   4      156.30      213.17     11.87 o 
  -2   4   4      413.71      370.99     12.31 o 
  -1   4   4      152.55      158.78     10.30 o 
   0   4   4    13567.16    14493.95    369.51 o 
   1   4   4      274.62      317.25     11.47 o 
   2   4   4       20.82       23.40      7.09 o 
   3   4   4       12.36        4.17      6.27 o 
   4   4   4     3283.29     3460.44    100.21 o 
   5   4   4      164.87      208.35     10.36 o 
   6   4   4     3734.89     3914.70    106.12 o 
   7   4   4      452.10      401.93     16.32 o 
   8   4   4     1597.87     1523.41     84.83 o 
   9   4   4      293.85      333.23     22.23 o 
  10   4   4     1052.38     1070.16     31.65 o 
  11   4   4      565.40      556.10     27.51 o 
  12   4   4      144.95      164.10     20.56 o 
  13   4   4      120.10      121.34     20.09 o 
  14   4   4      288.75      360.85     26.37 o 
  15   4   4      204.23      207.83     23.14 o 
  16   4   4      404.32      412.72     26.25 o 
  17   4   4       42.93       42.76     19.36 o 
  18   4   4      416.77      404.54     52.60 o 
 -17   5   4        1.27        5.31     23.88 o 
 -16   5   4      104.52       77.97     39.17 o 
 -15   5   4       39.74       39.22     15.52 o 
 -14   5   4      455.71      400.79     23.80 o 
 -13   5   4      281.22      287.63     23.25 o 
 -12   5   4      298.98      321.43     23.91 o 
 -11   5   4        3.60       -0.40     13.92 o 
 -10   5   4     2967.60     2809.52     44.91 o 
  -9   5   4     1630.58     1448.95     33.48 o 
  -8   5   4       91.24       88.73     14.73 o 
  -7   5   4       32.16       32.64     13.01 o 
  -6   5   4     1252.64     1305.25     36.34 o 
  -5   5   4      456.33      465.08     18.05 o 
  -4   5   4     1064.29     1134.57     28.15 o 
  -3   5   4      316.45      330.86     18.92 o 
  -2   5   4     2023.93     1961.68     35.64 o 
  -1   5   4     3219.56     3291.25     98.40 o 
   0   5   4       88.06       90.12     10.04 o 
   1   5   4     1058.12     1075.12     22.94 o 
   2   5   4      307.02      308.62     11.84 o 
   3   5   4       59.68       89.60     12.98 o 
   4   5   4      251.71      274.49     17.09 o 
   5   5   4     2524.79     2601.55     95.62 o 
   6   5   4       74.15      104.92     14.38 o 
   7   5   4      584.84      541.51     24.13 o 
   8   5   4     1126.89     1001.38     66.54 o 
   9   5   4     1842.73     1731.41     90.68 o 
  10   5   4      940.50      906.53     42.52 o 
  11   5   4        0.01      -15.03     15.39 o 
  12   5   4      564.45      548.70     26.91 o 
  13   5   4      449.60      429.31     26.46 o 
  14   5   4      419.61      415.83     27.56 o 
  15   5   4      173.74      186.72     29.11 o 
  16   5   4      823.68      730.65     37.05 o 
  17   5   4      174.58      159.98     25.27 o 
 -16   6   4      111.73      149.13     23.54 o 
 -15   6   4      426.23      400.20     29.38 o 
 -14   6   4        6.82        6.01     16.87 o 
 -13   6   4      228.45      255.38     37.47 o 
 -12   6   4      484.96      467.98     24.01 o 
 -11   6   4      384.38      395.63     24.82 o 
 -10   6   4      186.98      199.84     21.00 o 
  -9   6   4       24.36       30.12     16.40 o 
  -8   6   4     1780.52     1670.74     38.53 o 
  -7   6   4      115.61      114.77     16.69 o 
  -6   6   4       48.22       48.17     14.67 o 
  -5   6   4       53.75       40.54     13.81 o 
  -4   6   4      989.91      971.00     24.89 o 
  -3   6   4        7.24      -12.43     11.24 o 
  -2   6   4      450.67      455.45     18.70 o 
  -1   6   4       86.89      100.14     17.64 o 
   0   6   4      504.11      503.74     18.54 o 
   1   6   4        0.54      -14.62     11.19 o 
   2   6   4      898.34      879.03     23.23 o 
   3   6   4       18.66       -3.62     12.74 o 
   4   6   4       43.35       34.99     13.57 o 
   5   6   4        7.30       -9.36     12.32 o 
   6   6   4      945.45      894.44     30.14 o 
   7   6   4      200.04      206.81     21.69 o 
   8   6   4        0.49      -20.08     14.40 o 
   9   6   4       36.97       32.74     16.21 o 
  10   6   4      780.79      758.86     29.08 o 
  11   6   4       41.53       40.95     18.12 o 
  12   6   4      169.54      192.94     22.97 o 
  13   6   4       70.60       35.49     19.27 o 
  14   6   4       96.18      118.82     25.21 o 
  15   6   4       67.91       37.56     21.04 o 
 -14   7   4        1.02      -26.61     17.74 o 
 -13   7   4      211.08      201.91     28.69 o 
 -12   7   4        0.77       -9.82     18.11 o 
 -11   7   4       47.10       70.66     18.63 o 
 -10   7   4       17.83      -12.37     15.48 o 
  -9   7   4       16.07        4.34     16.11 o 
  -8   7   4       20.79      -20.87     13.91 o 
  -7   7   4      338.46      355.74     21.23 o 
  -6   7   4       25.34        7.11     13.88 o 
  -5   7   4      312.95      337.49     20.94 o 
  -4   7   4        0.05      -10.74     15.02 o 
  -3   7   4        1.47      -14.93     14.99 o 
  -2   7   4      198.30      211.01     23.44 o 
  -1   7   4       99.25      122.73     19.63 o 
   0   7   4      197.58      224.68     22.49 o 
   1   7   4        0.96      -12.47     15.27 o 
   2   7   4      815.73      798.22     28.43 o 
   3   7   4       81.50       79.88     15.62 o 
   4   7   4      481.26      501.75     23.49 o 
   5   7   4      274.99      343.26     24.99 o 
   6   7   4      715.17      614.98     30.09 o 
   7   7   4       18.63       -5.54     17.90 o 
   8   7   4      484.61      478.47     26.41 o 
   9   7   4      900.60      823.88     39.92 o 
  10   7   4      473.25      460.89     30.39 o 
  11   7   4      269.69      332.26     34.82 o 
  12   7   4       82.27       77.08     24.66 o 
  13   7   4      130.34      105.48     23.75 o 
  14   7   4       45.97       68.38     22.13 o 
 -12   8   4       62.93       26.86     21.24 o 
 -11   8   4      179.85      245.75     24.70 o 
 -10   8   4       23.52       50.32     20.24 o 
  -9   8   4      427.35      455.66     29.72 o 
  -8   8   4      179.52      161.94     26.26 o 
  -7   8   4       27.87       24.75     21.68 o 
  -6   8   4        0.24      -21.24     14.16 o 
  -5   8   4      511.33      502.44     25.75 o 
  -4   8   4       23.18       16.80     16.44 o 
  -3   8   4      276.12      313.76     25.69 o 
  -2   8   4       13.40       -5.01     27.16 o 
  -1   8   4     1015.64      984.57     31.49 o 
   0   8   4      135.90      134.87     21.22 o 
   1   8   4       93.91       98.87     19.88 o 
   2   8   4        1.61      -14.93     16.02 o 
   3   8   4       55.86       57.26     22.13 o 
   4   8   4      455.54      441.07     31.32 o 
   5   8   4       83.48       75.85     23.31 o 
   6   8   4       33.28      -14.74     19.58 o 
   7   8   4      599.73      576.57     27.44 o 
   8   8   4      802.68      771.64     32.87 o 
   9   8   4      166.91      169.24     23.04 o 
  10   8   4        6.28       17.12     21.59 o 
  11   8   4      292.06      341.46     28.79 o 
  12   8   4      157.54      196.05     28.52 o 
  -9   9   4      137.05      189.66     26.49 o 
  -8   9   4      109.65      121.93     25.79 o 
  -7   9   4      754.06      720.12     39.17 o 
  -6   9   4        5.72       -2.42     22.40 o 
  -5   9   4      153.16      185.40     23.89 o 
  -4   9   4      216.27      172.42     23.37 o 
  -3   9   4      972.29     1013.64     34.70 o 
  -2   9   4       41.82       38.43     19.85 o 
  -1   9   4      116.25      145.72     22.89 o 
   0   9   4      140.20      164.01     23.15 o 
   1   9   4     1373.72     1358.64     38.58 o 
   2   9   4       70.29       60.96     35.22 o 
   3   9   4       11.80      -10.68     20.92 o 
   4   9   4        0.78       -8.89     21.22 o 
   5   9   4      913.06      987.74     42.04 o 
   6   9   4        2.28       23.80     22.95 o 
   7   9   4       90.37       92.34     26.64 o 
   8   9   4      146.20      108.17     28.03 o 
   9   9   4      647.25      660.03     37.74 o 
  -4  10   4       74.81      111.88     28.54 o 
  -3  10   4        3.54       18.85     30.51 o 
  -2  10   4        4.74      -17.65     24.79 o 
  -1  10   4      587.59      634.86     32.08 o 
   0  10   4       60.25       71.55     24.76 o 
   1  10   4        3.75        5.48     22.17 o 
   2  10   4       18.75        6.14     22.83 o 
   3  10   4      362.15      406.02     36.74 o 
   4  10   4       43.34       33.39     33.53 o 
 -20   1   5       99.62      136.95     20.09 o 
 -19   1   5        0.12        5.79     16.71 o 
 -18   1   5       45.05       28.93     16.84 o 
 -17   1   5       18.28       24.04     16.66 o 
 -16   1   5       12.93      -22.06     14.71 o 
 -15   1   5      370.53      393.56     26.88 o 
 -14   1   5       17.29       10.35     15.64 o 
 -13   1   5      756.21      832.78     27.85 o 
 -12   1   5        2.79       -1.41     10.76 o 
 -11   1   5       81.40       92.35     14.74 o 
 -10   1   5      316.07      315.08     14.41 o 
  -9   1   5        0.01       -0.23      7.73 o 
  -8   1   5       49.34       57.71      8.87 o 
  -7   1   5      207.08      327.30     12.04 o 
  -6   1   5      250.25      240.50     10.76 o 
  -5   1   5     3890.24     3957.49    125.00 o 
  -4   1   5      220.77      235.50     10.67 o 
  -3   1   5    10014.33    10306.13    223.06 o 
  -2   1   5      341.02      294.91     12.00 o 
  -1   1   5       82.05      118.31      7.64 o 
   0   1   5        6.93       -0.97      5.43 o 
   1   1   5     2708.46     2565.07     35.91 o 
   2   1   5      371.10      384.02      9.01 o 
   3   1   5     4841.68     4915.63    140.07 o 
   4   1   5       36.36       43.62      7.87 o 
   5   1   5     2741.37     2736.28     63.08 o 
   6   1   5      147.00      166.58     11.16 o 
   7   1   5      985.26     1067.29     14.16 o 
   8   1   5       68.03       83.75      8.08 o 
   9   1   5     1346.63     1486.84     23.38 o 
  10   1   5        1.62       -3.99      9.30 o 
  11   1   5      598.97      645.35     18.70 o 
  12   1   5        3.27      -12.17     10.65 o 
  13   1   5      114.96       89.07     15.71 o 
  14   1   5       73.89       71.59     16.69 o 
  15   1   5       41.01       19.76     18.31 o 
  16   1   5        3.44      -21.48     14.32 o 
  17   1   5      321.96      391.41     24.46 o 
  18   1   5        2.32       -2.62     15.68 o 
  19   1   5      176.19      204.69     42.07 o 
 -19   2   5        0.51       29.04     20.04 o 
 -18   2   5       62.23       32.90     20.00 o 
 -17   2   5       51.87       85.85     18.17 o 
 -16   2   5       68.52       58.18     16.77 o 
 -15   2   5      809.62      739.43     27.48 o 
 -14   2   5        3.13       -1.07     15.04 o 
 -13   2   5      417.08      383.34     17.75 o 
 -12   2   5      511.07      461.54     18.50 o 
 -11   2   5        7.11       25.23     12.82 o 
 -10   2   5      144.23      145.12     13.39 o 
  -9   2   5      199.14      235.77     19.52 o 
  -8   2   5      372.63      362.91     11.66 o 
  -7   2   5      135.59      162.46     11.91 o 
  -6   2   5      149.55      180.25     12.19 o 
  -5   2   5      277.86      259.91      8.86 o 
  -4   2   5     1270.14     1205.03     22.30 o 
  -3   2   5      283.94      304.97      9.74 o 
  -2   2   5      102.28      103.15      7.69 o 
  -1   2   5     1329.24     1180.34     31.07 o 
   0   2   5      222.54      207.61      8.83 o 
   1   2   5     1831.79     1802.67     51.38 o 
   2   2   5       72.65       80.23      6.74 o 
   3   2   5     8088.67     8038.29    243.94 o 
   4   2   5       64.17       74.92      8.98 o 
   5   2   5     1269.68     1282.70     28.62 o 
   6   2   5      238.82      242.63     12.02 o 
   7   2   5    13596.05    13806.04    415.56 o 
   8   2   5      211.24      244.79     14.27 o 
   9   2   5       63.18      122.52     13.26 o 
  10   2   5       35.22       29.09     11.24 o 
  11   2   5     1704.85     1568.24     49.12 o 
  12   2   5        5.20      -16.43     10.95 o 
  13   2   5      111.66       93.74     14.74 o 
  14   2   5      250.66      278.50     19.29 o 
  15   2   5      103.47      118.60     17.98 o 
  16   2   5        3.58      -20.95     22.00 o 
  17   2   5        6.01      -24.16     27.99 o 
  18   2   5      118.85      113.10     25.20 o 
  19   2   5       11.46      -46.46     41.02 o 
 -19   3   5     1056.20      888.37     38.78 o 
 -18   3   5       21.78       -8.39     19.29 o 
 -17   3   5       24.13       15.72     19.49 o 
 -16   3   5       46.00       36.59     19.40 o 
 -15   3   5      172.18      168.06     24.29 o 
 -14   3   5      506.52      448.93     22.48 o 
 -13   3   5      780.45      753.40     22.66 o 
 -12   3   5       96.10      109.12     14.80 o 
 -11   3   5     1472.34     1347.59     26.56 o 
 -10   3   5      138.39      135.06     14.32 o 
  -9   3   5      122.49      167.24     14.28 o 
  -8   3   5       13.51        6.93     10.67 o 
  -7   3   5       24.97       16.11      8.16 o 
  -6   3   5      318.12      333.97     11.82 o 
  -5   3   5      980.76      986.19     18.05 o 
  -4   3   5      457.67      412.71     11.98 o 
  -3   3   5      487.87      355.51     11.31 o 
  -2   3   5     1429.15     1333.65     38.42 o 
  -1   3   5      609.96      643.77     23.07 o 
   0   3   5       15.32       10.43      6.38 o 
   1   3   5     4807.79     4484.77    157.22 o 
   2   3   5       46.63       66.83      8.67 o 
   3   3   5     3889.42     3880.40    109.34 o 
   4   3   5        5.31       14.03      6.72 o 
   5   3   5        2.27        1.35      6.10 o 
   6   3   5      321.45      301.74     13.34 o 
   7   3   5      484.37      577.00     20.55 o 
   8   3   5        1.64       -8.35      9.43 o 
   9   3   5     2625.23     2393.04     72.47 o 
  10   3   5      208.85      264.21     17.18 o 
  11   3   5      861.58      876.29     23.93 o 
  12   3   5      135.77      157.27     19.92 o 
  13   3   5     1350.71     1227.57     48.20 o 
  14   3   5      279.89      314.77     36.08 o 
  15   3   5       87.28       78.03     18.39 o 
  16   3   5        0.15      -16.19     19.06 o 
  17   3   5      851.45      804.96     55.53 o 
  18   3   5        1.54      -11.23     21.32 o 
 -18   4   5        0.12        7.13     40.17 o 
 -17   4   5      258.90      298.60     29.72 o 
 -16   4   5       27.09       21.87     18.39 o 
 -15   4   5        4.82        3.59     20.31 o 
 -14   4   5        1.20      -19.91     13.28 o 
 -13   4   5      430.48      462.41     23.18 o 
 -12   4   5       83.54      111.71     17.57 o 
 -11   4   5      277.18      367.14     24.95 o 
 -10   4   5        0.23      -15.32     16.30 o 
  -9   4   5     1210.56     1210.97     25.15 o 
  -8   4   5      161.73      138.44     12.42 o 
  -7   4   5       62.98      104.74     11.60 o 
  -6   4   5      661.78      598.46     15.87 o 
  -5   4   5     1104.56     1021.32     24.48 o 
  -4   4   5      976.43     1057.01     31.43 o 
  -3   4   5      195.41      262.19     12.23 o 
  -2   4   5     1840.07     1746.00     40.74 o 
  -1   4   5     2931.26     2566.48     60.70 o 
   0   4   5     1399.93     1587.27     44.89 o 
   1   4   5      112.64      142.15     10.26 o 
   2   4   5     2800.29     2831.14     79.51 o 
   3   4   5       43.90       50.74      8.20 o 
   4   4   5       21.23       16.53      7.39 o 
   5   4   5      236.72      298.80     11.37 o 
   6   4   5     1209.54     1292.27     46.54 o 
   7   4   5       58.55       47.91     14.96 o 
   8   4   5      273.18      313.72     22.72 o 
   9   4   5      366.84      404.88     23.19 o 
  10   4   5       78.33       97.38     18.53 o 
  11   4   5      426.93      414.50     23.45 o 
  12   4   5      197.95      247.48     22.84 o 
  13   4   5      120.72       70.85     18.26 o 
  14   4   5       84.80       57.36     18.44 o 
  15   4   5      654.76      630.04     28.07 o 
  16   4   5       26.50       -7.07     17.64 o 
  17   4   5       12.25      -12.23     19.17 o 
 -17   5   5       50.42       32.67     26.65 o 
 -16   5   5      143.69      236.46     34.35 o 
 -15   5   5      176.58      193.84     27.05 o 
 -14   5   5      169.45      225.03     22.98 o 
 -13   5   5        2.66        3.41     15.01 o 
 -12   5   5      640.33      555.41     24.78 o 
 -11   5   5      495.30      480.54     23.42 o 
 -10   5   5      518.45      511.10     24.20 o 
  -9   5   5        1.65       -0.75     14.13 o 
  -8   5   5      469.07      466.74     22.48 o 
  -7   5   5     1068.92     1042.04     27.19 o 
  -6   5   5      265.02      322.15     18.26 o 
  -5   5   5       90.55       97.87     12.06 o 
  -4   5   5     1113.34     1032.08     22.59 o 
  -3   5   5     1656.81     1602.28     39.42 o 
  -2   5   5      713.66      667.56     16.69 o 
  -1   5   5      750.73      748.41     20.28 o 
   0   5   5      154.10      176.22     12.06 o 
   1   5   5      146.32      218.38     12.61 o 
   2   5   5      145.61      158.11     11.45 o 
   3   5   5      188.37      243.66     16.47 o 
   4   5   5      728.44      654.60     20.04 o 
   5   5   5     1598.63     1568.60     52.75 o 
   6   5   5      329.74      341.98     21.98 o 
   7   5   5      391.18      413.36     23.13 o 
   8   5   5     1083.86      983.78     60.06 o 
   9   5   5      659.46      639.69     39.56 o 
  10   5   5      524.04      499.30     25.68 o 
  11   5   5      364.57      395.69     25.47 o 
  12   5   5      395.82      406.25     31.48 o 
  13   5   5       89.51      106.82     20.67 o 
  14   5   5       38.90       30.16     17.48 o 
  15   5   5      314.20      336.37     28.20 o 
  16   5   5      427.58      469.12     36.89 o 
 -16   6   5       52.14       77.45     29.93 o 
 -15   6   5        0.08       17.29     16.80 o 
 -14   6   5      331.69      360.46     25.46 o 
 -13   6   5      181.87      206.54     23.17 o 
 -12   6   5      379.61      366.20     26.23 o 
 -11   6   5        9.18       13.05     16.18 o 
 -10   6   5      493.85      463.23     24.99 o 
  -9   6   5      303.70      356.72     25.27 o 
  -8   6   5     2337.84     1990.59     47.08 o 
  -7   6   5       11.00       -3.66     15.82 o 
  -6   6   5      197.55      202.76     18.00 o 
  -5   6   5      472.87      422.78     20.24 o 
  -4   6   5      443.93      422.10     19.46 o 
  -3   6   5       97.84      109.64     15.21 o 
  -2   6   5      950.76      827.14     22.37 o 
  -1   6   5      145.84      177.92     15.89 o 
   0   6   5      739.35      634.23     21.44 o 
   1   6   5      403.94      358.56     25.24 o 
   2   6   5      205.98      217.39     18.89 o 
   3   6   5       22.37       22.63     12.88 o 
   4   6   5       58.89       66.33     14.40 o 
   5   6   5      432.30      422.27     24.52 o 
   6   6   5      786.76      660.12     26.50 o 
   7   6   5       24.03       11.27     16.13 o 
   8   6   5        5.93      -13.54     17.69 o 
   9   6   5       79.60       98.88     19.02 o 
  10   6   5      550.58      517.28     26.62 o 
  11   6   5        0.27      -23.53     15.69 o 
  12   6   5      425.48      415.31     27.29 o 
  13   6   5       20.22       -0.31     17.67 o 
  14   6   5        6.97        7.01     18.99 o 
  15   6   5       97.97       97.19     21.92 o 
 -14   7   5       19.45       45.65     26.05 o 
 -13   7   5        2.86        0.84     16.96 o 
 -12   7   5      292.48      315.08     25.94 o 
 -11   7   5        7.29       19.91     17.05 o 
 -10   7   5      100.94      104.39     20.71 o 
  -9   7   5       11.71       10.10     16.66 o 
  -8   7   5       97.84       77.93     19.02 o 
  -7   7   5       98.68      117.01     19.54 o 
  -6   7   5       39.06       25.03     14.15 o 
  -5   7   5        1.56      -13.17     14.77 o 
  -4   7   5       26.53       32.60     15.80 o 
  -3   7   5        7.77        6.09     15.47 o 
  -2   7   5      459.99      456.74     23.41 o 
  -1   7   5      534.31      545.35     25.18 o 
   0   7   5      160.38      187.39     21.27 o 
   1   7   5        1.62      -15.69     15.82 o 
   2   7   5      764.16      720.28     27.29 o 
   3   7   5      545.74      499.10     29.25 o 
   4   7   5        6.42       -2.30     14.49 o 
   5   7   5       14.54       15.70     16.50 o 
   6   7   5      346.56      378.51     24.50 o 
   7   7   5      249.01      293.98     27.44 o 
   8   7   5      183.52      229.87     23.81 o 
   9   7   5       86.08      101.73     19.85 o 
  10   7   5      697.35      621.16     39.84 o 
  11   7   5       17.32        6.55     17.60 o 
  12   7   5      429.13      425.58     31.04 o 
  13   7   5       53.68       23.77     19.70 o 
 -12   8   5       15.34       49.00     30.85 o 
 -11   8   5      228.95      295.40     26.38 o 
 -10   8   5       25.49       38.16     23.26 o 
  -9   8   5      369.20      412.54     31.51 o 
  -8   8   5       53.39       55.08     26.40 o 
  -7   8   5       84.44       92.66     24.80 o 
  -6   8   5       25.70       -3.26     23.06 o 
  -5   8   5      560.77      557.94     26.40 o 
  -4   8   5       48.00       55.10     17.70 o 
  -3   8   5       31.09       36.84     16.76 o 
  -2   8   5       17.89        0.12     15.95 o 
  -1   8   5      270.69      342.54     26.34 o 
   0   8   5      212.18      201.93     23.15 o 
   1   8   5       15.55       11.03     16.39 o 
   2   8   5        1.59      -29.47     19.65 o 
   3   8   5        0.95      -14.07     18.18 o 
   4   8   5      423.12      392.76     31.82 o 
   5   8   5       52.83       35.41     22.10 o 
   6   8   5      132.64      146.62     27.23 o 
   7   8   5        0.04      -24.20     16.13 o 
   8   8   5      680.68      644.94     29.39 o 
   9   8   5        0.22       -4.51     17.34 o 
  10   8   5        4.15       -8.45     17.98 o 
  11   8   5        0.03      -11.49     18.05 o 
  -9   9   5      115.36       65.41     23.71 o 
  -8   9   5        5.35       -1.04     25.00 o 
  -7   9   5      203.01      182.19     29.25 o 
  -6   9   5        7.57       18.06     42.37 o 
  -5   9   5       70.14       66.60     25.20 o 
  -4   9   5      130.91      156.69     23.20 o 
  -3   9   5      173.32      240.64     30.18 o 
  -2   9   5        0.05      -22.83     17.54 o 
  -1   9   5        0.05      -17.53     17.36 o 
   0   9   5       31.41       47.28     22.96 o 
   1   9   5      164.18      210.38     32.07 o 
   2   9   5       19.18       36.84     22.41 o 
   3   9   5      137.49       99.02     25.69 o 
   4   9   5       16.26      -10.75     21.00 o 
   5   9   5       63.39       54.08     24.60 o 
   6   9   5       46.41       32.15     23.81 o 
   7   9   5      189.08      193.69     29.95 o 
   8   9   5       78.43       49.12     25.63 o 
  -3  10   5        7.58       49.60     20.06 o 
  -2  10   5        7.71       -5.99     19.83 o 
  -1  10   5       23.23        2.23     22.32 o 
   0  10   5       13.31       -0.11     23.00 o 
   1  10   5       32.27       -8.55     22.32 o 
   2  10   5       67.96       56.38     32.17 o 
 -19   0   6      204.38      258.77     34.62 o 
 -18   0   6      365.87      320.30     36.47 o 
 -17   0   6        2.48      -18.88     21.80 o 
 -16   0   6        1.45      -20.22     20.05 o 
 -15   0   6      521.17      491.65     34.78 o 
 -14   0   6       20.01       33.49     21.55 o 
 -13   0   6       59.16       40.15     23.48 o 
 -12   0   6     1852.84     1997.83     53.23 o 
 -11   0   6      433.82      431.82     31.00 o 
 -10   0   6      919.49     1085.52    107.60 o 
  -9   0   6       17.01       -2.56     16.62 o 
  -8   0   6     2746.44     2840.11     52.20 o 
  -7   0   6      761.72      704.19     46.32 o 
  -6   0   6      199.93      261.71     21.84 o 
  -5   0   6       11.67       27.99     13.65 o 
  -4   0   6      207.24      215.75     16.70 o 
  -3   0   6      891.40      680.80     58.81 o 
  -2   0   6     9542.29     8960.69    564.77 o 
  -1   0   6        1.51       -0.55      9.38 o 
   0   0   6    47138.03    43830.38    904.02 o 
   1   0   6      438.44      424.00     13.15 o 
   2   0   6      719.09      751.23     16.20 o 
   3   0   6       12.60        9.32      8.11 o 
   4   0   6      147.05      186.92     17.97 o 
   5   0   6      153.17      171.64     18.39 o 
   6   0   6     9953.93    10356.15    317.59 o 
   7   0   6        7.99       11.08      9.02 o 
   8   0   6     1220.72     1043.91     33.29 o 
   9   0   6       22.83       12.32     11.29 o 
  10   0   6     7702.19     7635.90    236.65 o 
  11   0   6        0.04       10.32     18.18 o 
  12   0   6     2893.29     2672.94     94.56 o 
  13   0   6        4.74      -19.72     18.01 o 
  14   0   6     2621.97     2690.81     98.09 o 
  15   0   6        0.02      -17.14     18.02 o 
  16   0   6       12.48        9.14     21.03 o 
  17   0   6       24.13       38.19     26.74 o 
  18   0   6     1151.47     1171.27     46.56 o 
  19   0   6        1.59      -25.83     32.25 o 
 -19   1   6       12.73        6.90     17.28 o 
 -18   1   6      262.96      324.84     26.00 o 
 -17   1   6      136.97      149.12     21.02 o 
 -16   1   6      149.95      186.05     21.71 o 
 -15   1   6       14.11        2.29     15.33 o 
 -14   1   6      446.53      467.39     23.47 o 
 -13   1   6      183.93      221.18     20.85 o 
 -12   1   6      938.07      957.29     28.43 o 
 -11   1   6       66.80       71.26     19.78 o 
 -10   1   6     2985.82     3141.85     58.83 o 
  -9   1   6      703.01      669.77     17.00 o 
  -8   1   6        0.25       -4.88      7.28 o 
  -7   1   6      183.95      175.34     15.41 o 
  -6   1   6     2235.89     2251.36     43.42 o 
  -5   1   6      879.82      792.10     15.41 o 
  -4   1   6     3823.44     3630.35     84.33 o 
  -3   1   6        8.57        4.04      5.13 o 
  -2   1   6     1177.60     1153.81     37.69 o 
  -1   1   6      578.10      523.24     11.53 o 
   0   1   6     9286.96     9094.69    197.74 o 
   1   1   6        0.96        5.89      6.09 o 
   2   1   6      816.58      895.48     13.65 o 
   3   1   6     1287.42     1223.65     19.36 o 
   4   1   6     5805.98     6080.94     99.08 o 
   5   1   6        5.48        2.76      7.59 o 
   6   1   6      628.86      658.52     16.95 o 
   7   1   6       64.99       67.94     10.21 o 
   8   1   6     6492.92     6917.43    102.93 o 
   9   1   6       10.11       18.86      9.82 o 
  10   1   6     1209.08     1172.70     25.90 o 
  11   1   6        5.88       -5.70     10.63 o 
  12   1   6      405.52      421.95     20.20 o 
  13   1   6       28.64       -6.97     14.89 o 
  14   1   6      319.04      375.10     27.85 o 
  15   1   6       13.61      -18.33     14.19 o 
  16   1   6      702.21      640.87     25.04 o 
  17   1   6        8.99       -1.60     16.14 o 
  18   1   6      502.69      529.54     26.23 o 
  19   1   6       31.43       18.84     21.32 o 
 -19   2   6       67.05      128.04     38.74 o 
 -18   2   6      150.54      148.62     21.45 o 
 -17   2   6       55.03       47.36     21.59 o 
 -16   2   6       36.91       28.31     16.46 o 
 -15   2   6      129.17      157.74     20.53 o 
 -14   2   6        5.99      -10.08     14.92 o 
 -13   2   6       34.51       39.75     17.04 o 
 -12   2   6      176.84      211.48     20.63 o 
 -11   2   6      253.88      225.42     15.77 o 
 -10   2   6        0.08      -10.46      9.77 o 
  -9   2   6       20.52        7.37      9.55 o 
  -8   2   6      613.94      670.94     17.88 o 
  -7   2   6        7.62        0.35      8.44 o 
  -6   2   6     2426.77     2429.24     77.86 o 
  -5   2   6       53.92       67.23      6.67 o 
  -4   2   6     4394.18     4507.42    102.48 o 
  -3   2   6     1039.20      927.56     18.51 o 
  -2   2   6     1111.83      982.19     21.72 o 
  -1   2   6       15.96       12.14      6.34 o 
   0   2   6      160.59      195.19     17.91 o 
   1   2   6      602.57      543.76     11.69 o 
   2   2   6     5753.94     6018.90    114.90 o 
   3   2   6        8.17       -4.92      6.80 o 
   4   2   6      973.92     1019.46     26.05 o 
   5   2   6       39.40       43.08      9.12 o 
   6   2   6     1917.11     1898.55     57.53 o 
   7   2   6     1347.15     1218.46     33.61 o 
   8   2   6      537.64      622.52     18.30 o 
   9   2   6        0.11      -11.73     10.17 o 
  10   2   6      117.75      148.65     15.18 o 
  11   2   6       17.17       13.00     12.05 o 
  12   2   6       69.50       90.96     14.67 o 
  13   2   6        1.74       -4.17     13.45 o 
  14   2   6      337.58      372.28     23.96 o 
  15   2   6        8.83      -18.56     18.05 o 
  16   2   6       35.50       55.76     22.17 o 
  17   2   6       37.69       17.30     22.53 o 
  18   2   6        0.53       -5.96     38.12 o 
 -19   3   6       87.76      136.20     24.28 o 
 -18   3   6       28.97       53.29     28.26 o 
 -17   3   6        0.41       -0.82     18.66 o 
 -16   3   6       59.05       59.76     22.08 o 
 -15   3   6        1.46       -5.91     17.08 o 
 -14   3   6       31.62       24.10     15.79 o 
 -13   3   6      162.66      182.22     20.90 o 
 -12   3   6       71.02       64.10     14.81 o 
 -11   3   6      345.79      343.77     18.36 o 
 -10   3   6      778.92      829.80     22.30 o 
  -9   3   6        7.69       10.47     11.11 o 
  -8   3   6      851.08      819.84     24.08 o 
  -7   3   6        0.20       -1.82      7.42 o 
  -6   3   6      457.59      464.54     12.79 o 
  -5   3   6      718.75      663.49     14.19 o 
  -4   3   6       47.77       48.70      8.27 o 
  -3   3   6      355.06      317.81     11.44 o 
  -2   3   6      204.12      258.52     15.25 o 
  -1   3   6        9.30       18.34      6.99 o 
   0   3   6      134.44      156.56     11.27 o 
   1   3   6      727.33      604.46     21.03 o 
   2   3   6      391.93      371.42     11.34 o 
   3   3   6      203.11      207.63     15.32 o 
   4   3   6        9.77        2.28      6.60 o 
   5   3   6        8.37        9.07      8.77 o 
   6   3   6       75.67       86.71     11.40 o 
   7   3   6      106.86      109.85     12.62 o 
   8   3   6      405.15      404.14     16.87 o 
   9   3   6      809.43      722.58     20.87 o 
  10   3   6      135.30      189.39     17.59 o 
  11   3   6      202.13      220.84     21.38 o 
  12   3   6        0.02      -14.15     14.69 o 
  13   3   6      275.87      320.89     24.16 o 
  14   3   6       87.52       99.32     20.73 o 
  15   3   6        0.71       -8.71     19.37 o 
  16   3   6       68.38       79.97     23.80 o 
  17   3   6      288.30      286.84     32.14 o 
  18   3   6       82.55       66.64     24.06 o 
 -18   4   6      114.56       87.06     24.11 o 
 -17   4   6       16.46       15.04     20.80 o 
 -16   4   6      335.28      360.43     32.53 o 
 -15   4   6       10.40        7.94     17.80 o 
 -14   4   6      274.68      291.26     29.30 o 
 -13   4   6       48.02       53.82     17.83 o 
 -12   4   6      965.90      946.98     29.47 o 
 -11   4   6        5.48       -5.01     13.41 o 
 -10   4   6      100.86      145.39     15.78 o 
  -9   4   6      266.22      269.84     18.19 o 
  -8   4   6      856.19      855.02     22.60 o 
  -7   4   6       11.44       12.15     11.20 o 
  -6   4   6      233.08      275.21     16.66 o 
  -5   4   6      475.19      446.48     14.51 o 
  -4   4   6     3167.06     3412.54     55.18 o 
  -3   4   6       62.77       56.99      9.58 o 
  -2   4   6      154.47      212.13     12.20 o 
  -1   4   6     2344.67     2077.56     57.83 o 
   0   4   6     1201.18     1215.07     37.04 o 
   1   4   6      859.01      891.90     23.78 o 
   2   4   6     3650.96     3693.75    113.08 o 
   3   4   6      343.94      345.63     12.35 o 
   4   4   6      159.92      184.09     11.29 o 
   5   4   6       32.62       49.57     10.50 o 
   6   4   6     2637.62     2747.86    112.88 o 
   7   4   6      107.08      113.68     17.74 o 
   8   4   6        0.27      -20.88     13.92 o 
   9   4   6       29.53       28.13     15.30 o 
  10   4   6      992.10      930.36     42.47 o 
  11   4   6      400.52      397.93     23.74 o 
  12   4   6      128.54      169.65     20.76 o 
  13   4   6        0.01      -22.44     14.96 o 
  14   4   6      374.43      386.11     27.31 o 
  15   4   6      211.43      239.77     24.89 o 
  16   4   6        5.51      -18.87     19.70 o 
  17   4   6       80.21       42.63     24.63 o 
 -17   5   6       59.66       65.97     25.53 o 
 -16   5   6       17.73       22.72     55.01 o 
 -15   5   6       82.07      122.65     32.46 o 
 -14   5   6      707.61      676.73     43.98 o 
 -13   5   6       97.49       78.57     18.21 o 
 -12   5   6       15.06       12.35     14.49 o 
 -11   5   6        1.21      -11.66     16.84 o 
 -10   5   6     1583.04     1426.60     40.43 o 
  -9   5   6      102.94      128.52     22.43 o 
  -8   5   6        1.74      -10.01     14.21 o 
  -7   5   6      605.93      605.78     24.20 o 
  -6   5   6      713.73      654.88     20.70 o 
  -5   5   6      544.70      505.07     16.42 o 
  -4   5   6      763.95      694.19     17.86 o 
  -3   5   6      943.36      972.11     26.61 o 
  -2   5   6     1128.22     1141.48     20.91 o 
  -1   5   6      190.76      174.72     12.71 o 
   0   5   6     1000.86      986.23     26.05 o 
   1   5   6      218.94      245.40     13.12 o 
   2   5   6      994.46     1004.96     35.22 o 
   3   5   6      132.59      138.20     17.58 o 
   4   5   6     2014.93     1917.70     91.34 o 
   5   5   6     1458.37     1269.76     74.88 o 
   6   5   6     1070.30      988.20     61.71 o 
   7   5   6      139.84      114.99     19.22 o 
   8   5   6     1753.99     1603.50    111.70 o 
   9   5   6       91.32       69.30     17.37 o 
  10   5   6      436.06      483.38     25.62 o 
  11   5   6      222.73      210.13     22.83 o 
  12   5   6      580.78      554.32     28.19 o 
  13   5   6        7.13       -9.38     17.08 o 
  14   5   6        1.62      -17.87     16.37 o 
  15   5   6       54.44       39.75     24.32 o 
  16   5   6      183.90      180.10     37.30 o 
 -16   6   6        3.98       36.38     21.37 o 
 -15   6   6      280.45      290.52     31.50 o 
 -14   6   6      184.38      220.17     24.97 o 
 -13   6   6        5.18       -4.10     15.70 o 
 -12   6   6      377.83      349.12     25.10 o 
 -11   6   6      349.53      344.97     25.71 o 
 -10   6   6      100.15       85.76     18.26 o 
  -9   6   6       86.05       78.03     17.67 o 
  -8   6   6      734.00      670.71     27.10 o 
  -7   6   6       91.17       71.67     18.25 o 
  -6   6   6      197.73      221.24     21.30 o 
  -5   6   6      387.45      352.78     19.11 o 
  -4   6   6      272.81      321.64     19.42 o 
  -3   6   6      454.90      432.70     19.05 o 
  -2   6   6     2072.41     1887.74     47.30 o 
  -1   6   6      230.01      267.15     18.21 o 
   0   6   6     1062.25     1023.76     24.47 o 
   1   6   6        0.83      -16.18     10.79 o 
   2   6   6      536.21      532.34     24.67 o 
   3   6   6      482.67      504.30     24.36 o 
   4   6   6      112.31      107.84     18.13 o 
   5   6   6       31.40       17.73     15.81 o 
   6   6   6      751.52      650.45     31.20 o 
   7   6   6       18.66       19.12     16.02 o 
   8   6   6      296.42      328.56     24.28 o 
   9   6   6       84.09      104.27     20.00 o 
  10   6   6      148.48      187.41     38.31 o 
  11   6   6        9.10      -12.17     17.57 o 
  12   6   6      354.78      395.85     29.52 o 
  13   6   6      313.07      357.55     30.78 o 
  14   6   6        0.48      -29.09     19.49 o 
  15   6   6        3.16       -9.34     19.94 o 
 -14   7   6       67.71       62.28     19.42 o 
 -13   7   6      577.40      535.55     29.81 o 
 -12   7   6      699.48      652.23     31.94 o 
 -11   7   6       36.59       60.60     18.64 o 
 -10   7   6       58.20       29.42     25.91 o 
  -9   7   6      557.00      533.30     26.93 o 
  -8   7   6      450.31      455.98     33.85 o 
  -7   7   6        0.04      -23.00     18.01 o 
  -6   7   6       29.27       19.57     16.40 o 
  -5   7   6      107.76      152.24     19.57 o 
  -4   7   6      297.17      326.65     24.10 o 
  -3   7   6       23.28       32.72     15.82 o 
  -2   7   6       70.23       64.61     17.56 o 
  -1   7   6       73.76      101.83     18.59 o 
   0   7   6        0.21       -8.50     15.05 o 
   1   7   6        3.58      -11.80     15.23 o 
   2   7   6      389.70      418.85     31.90 o 
   3   7   6      133.73      167.91     20.50 o 
   4   7   6       61.05       59.56     17.92 o 
   5   7   6      124.40      140.50     20.73 o 
   6   7   6      307.69      352.64     24.97 o 
   7   7   6      102.36      117.83     20.74 o 
   8   7   6       91.79      161.72     21.44 o 
   9   7   6       84.41      113.01     21.73 o 
  10   7   6      292.03      324.34     41.51 o 
  11   7   6        3.68      -24.73     16.48 o 
  12   7   6      130.10      149.03     23.42 o 
  13   7   6       62.57       43.88     21.50 o 
 -12   8   6      418.50      455.05     28.56 o 
 -11   8   6       39.80       75.16     19.25 o 
 -10   8   6      282.56      320.07     28.68 o 
  -9   8   6      363.35      352.10     32.59 o 
  -8   8   6      277.58      305.84     31.94 o 
  -7   8   6      252.56      322.90     35.12 o 
  -6   8   6       91.25       80.52     23.95 o 
  -5   8   6      783.57      790.40     35.79 o 
  -4   8   6       55.42       63.77     18.63 o 
  -3   8   6       96.07       88.22     19.04 o 
  -2   8   6       18.35       13.03     16.00 o 
  -1   8   6      997.56      992.83     32.12 o 
   0   8   6        6.01      -16.93     16.37 o 
   1   8   6       21.10       22.86     20.86 o 
   2   8   6       45.63       26.87     21.24 o 
   3   8   6      288.82      328.96     31.93 o 
   4   8   6       49.52       34.51     28.49 o 
   5   8   6       69.04       51.91     23.18 o 
   6   8   6       21.45       14.30     21.89 o 
   7   8   6       55.18       64.96     19.70 o 
   8   8   6       85.09       58.74     19.10 o 
   9   8   6        0.89      -17.18     18.07 o 
  10   8   6        3.37       -9.44     19.47 o 
  11   8   6       60.57       68.46     20.85 o 
  -8   9   6       68.06       68.28     24.45 o 
  -7   9   6      428.31      467.16     34.74 o 
  -6   9   6       26.31       12.00     23.06 o 
  -5   9   6        0.00       -6.93     27.48 o 
  -4   9   6       71.61       89.50     36.68 o 
  -3   9   6     1650.00     1492.67     40.12 o 
  -2   9   6       35.76       54.59     19.21 o 
  -1   9   6       67.90       49.69     23.48 o 
   0   9   6       59.88       43.71     24.68 o 
   1   9   6     1639.49     1617.45     50.01 o 
   2   9   6       97.60       69.56     25.20 o 
   3   9   6      142.72      124.48     27.88 o 
   4   9   6        9.99       -3.19     22.68 o 
   5   9   6      900.65      808.44     53.62 o 
   6   9   6       71.52       68.22     26.12 o 
   7   9   6      455.98      490.86     36.68 o 
   8   9   6       19.81      -10.54     29.59 o 
  -1  10   6      467.54      514.95     36.26 o 
   0  10   6       84.59      102.10     26.43 o 
 -19   1   7      107.50      131.47     21.50 o 
 -18   1   7       30.94       38.43     18.20 o 
 -17   1   7      160.82      136.55     21.08 o 
 -16   1   7       10.44        3.75     15.87 o 
 -15   1   7      114.83      150.24     23.68 o 
 -14   1   7      393.71      435.69     26.71 o 
 -13   1   7       32.88       27.08     16.39 o 
 -12   1   7       10.10        1.92     15.74 o 
 -11   1   7       19.01       31.37     14.90 o 
 -10   1   7       79.26       72.68     16.04 o 
  -9   1   7        0.37        7.41      8.60 o 
  -8   1   7       45.15       43.00      9.39 o 
  -7   1   7     2240.40     2199.65     51.18 o 
  -6   1   7       23.14       17.31      8.06 o 
  -5   1   7     1426.74     1682.24     36.59 o 
  -4   1   7        5.57        8.31      8.03 o 
  -3   1   7      655.36      781.10     22.84 o 
  -2   1   7      250.83      224.60      8.84 o 
  -1   1   7        5.06        5.98      6.58 o 
   0   1   7       42.04       33.67      7.16 o 
   1   1   7      117.83      120.15      8.82 o 
   2   1   7       73.47       79.34      7.68 o 
   3   1   7        0.06       13.79      7.38 o 
   4   1   7        0.12       -4.02      5.93 o 
   5   1   7       44.04       16.26      8.97 o 
   6   1   7       44.60       31.71      9.66 o 
   7   1   7      142.38      198.14     13.86 o 
   8   1   7      102.88      123.51     13.11 o 
   9   1   7       69.51       79.51     13.13 o 
  10   1   7       36.12       31.40     12.45 o 
  11   1   7      116.53      151.96     18.62 o 
  12   1   7       56.77       37.35     15.59 o 
  13   1   7     1092.64     1092.96     35.70 o 
  14   1   7       10.94      -12.99     14.23 o 
  15   1   7       40.23       31.90     16.49 o 
  16   1   7       23.68        7.57     15.86 o 
  17   1   7      116.35      147.25     20.33 o 
  18   1   7       13.13      -23.24     16.16 o 
 -19   2   7       24.71       39.29     22.79 o 
 -18   2   7        8.76      -11.12     16.43 o 
 -17   2   7      688.46      565.42     26.88 o 
 -16   2   7      280.98      300.51     25.33 o 
 -15   2   7       23.97       -3.64     15.03 o 
 -14   2   7      115.60      109.27     19.39 o 
 -13   2   7     2741.95     2429.15     84.27 o 
 -12   2   7      271.68      333.18     23.98 o 
 -11   2   7       48.85       43.60     16.50 o 
 -10   2   7      141.31      163.22     14.83 o 
  -9   2   7      697.30      621.78     20.86 o 
  -8   2   7      373.30      371.23     15.36 o 
  -7   2   7      251.48      285.27     14.68 o 
  -6   2   7       36.72       26.43      9.83 o 
  -5   2   7       75.77      103.21     11.01 o 
  -4   2   7      616.47      503.02     12.03 o 
  -3   2   7     1839.81     1784.09     36.97 o 
  -2   2   7       97.29      114.11      9.05 o 
  -1   2   7     1719.53     1467.79     52.87 o 
   0   2   7       40.33       44.93      7.54 o 
   1   2   7      320.56      382.07     14.53 o 
   2   2   7      420.00      444.86     11.32 o 
   3   2   7       29.39       51.89      9.87 o 
   4   2   7      424.09      392.22     14.57 o 
   5   2   7      142.00      189.82     12.91 o 
   6   2   7       43.69       48.22     10.89 o 
   7   2   7     1085.11     1039.78     26.13 o 
   8   2   7        8.47       11.52     10.71 o 
   9   2   7        2.72        2.70     10.29 o 
  10   2   7       39.20       24.76     12.78 o 
  11   2   7      599.37      597.23     28.48 o 
  12   2   7        9.82       -6.62     13.95 o 
  13   2   7       29.40       23.76     15.37 o 
  14   2   7        3.43       -6.92     14.86 o 
  15   2   7      156.46      203.55     27.63 o 
  16   2   7        0.84      -14.47     21.15 o 
  17   2   7        0.91        7.87     20.47 o 
  18   2   7        3.28       -4.08     26.90 o 
 -18   3   7      295.63      277.90     30.02 o 
 -17   3   7      442.04      428.84     45.58 o 
 -16   3   7      103.88      118.42     35.10 o 
 -15   3   7      590.07      567.49     38.21 o 
 -14   3   7      150.37      128.20     22.24 o 
 -13   3   7     1604.68     1449.20     60.87 o 
 -12   3   7      149.67      194.50     20.71 o 
 -11   3   7     2448.06     2242.38     41.73 o 
 -10   3   7      372.55      323.86     16.82 o 
  -9   3   7      160.90      249.16     17.68 o 
  -8   3   7       24.57       35.88     11.97 o 
  -7   3   7      133.64      121.46     17.84 o 
  -6   3   7      190.20      186.45     11.84 o 
  -5   3   7     3252.71     3233.66     66.57 o 
  -4   3   7       12.30       -8.09      7.20 o 
  -3   3   7     2592.87     2278.90     52.80 o 
  -2   3   7        5.49       -3.79      7.13 o 
  -1   3   7      282.14      282.74     11.37 o 
   0   3   7       44.67       26.47      7.92 o 
   1   3   7       16.06       46.92      9.86 o 
   2   3   7      561.81      498.71     12.84 o 
   3   3   7       16.63        3.55      6.72 o 
   4   3   7       99.19      123.69     12.19 o 
   5   3   7       39.31       21.56      9.71 o 
   6   3   7       38.77       39.74     11.11 o 
   7   3   7      385.35      322.85     16.29 o 
   8   3   7       73.49       93.65     13.53 o 
   9   3   7     3448.78     3368.98     88.99 o 
  10   3   7        0.04       -3.96     14.47 o 
  11   3   7      720.00      658.24     26.88 o 
  12   3   7       74.52       68.07     21.87 o 
  13   3   7      920.56      891.42     37.55 o 
  14   3   7       30.31       12.35     20.37 o 
  15   3   7       52.51       41.10     23.06 o 
  16   3   7       27.97       20.93     21.74 o 
  17   3   7     1882.94     1699.13    133.15 o 
 -18   4   7       16.62       12.16     24.20 o 
 -17   4   7        6.01      -15.31     19.55 o 
 -16   4   7       56.34       53.94     23.17 o 
 -15   4   7      609.04      532.19     31.33 o 
 -14   4   7        4.19       -8.16     23.53 o 
 -13   4   7      252.57      265.47     28.76 o 
 -12   4   7       93.46       81.42     16.74 o 
 -11   4   7      280.90      282.42     21.10 o 
 -10   4   7      289.69      317.03     19.87 o 
  -9   4   7      883.29      771.10     22.60 o 
  -8   4   7      193.74      215.73     19.26 o 
  -7   4   7      238.03      275.38     17.69 o 
  -6   4   7      305.63      352.93     17.42 o 
  -5   4   7     1072.26     1004.86     23.84 o 
  -4   4   7        2.21       -3.86      8.16 o 
  -3   4   7      463.79      451.11     16.97 o 
  -2   4   7       27.80       20.04     10.35 o 
  -1   4   7     2702.68     2600.18     72.60 o 
   0   4   7        5.13      -10.51      7.74 o 
   1   4   7        1.11        3.62      8.40 o 
   2   4   7      685.23      677.42     17.20 o 
   3   4   7      735.36      647.09     19.85 o 
   4   4   7        1.69       -9.19      9.03 o 
   5   4   7     1081.47      993.85     31.06 o 
   6   4   7      551.26      533.46     23.65 o 
   7   4   7     1210.20     1105.56     70.04 o 
   8   4   7      304.90      372.76     24.65 o 
   9   4   7       21.58       30.91     16.35 o 
  10   4   7      387.73      361.83     22.29 o 
  11   4   7      706.79      646.28     39.84 o 
  12   4   7       30.86       10.38     16.34 o 
  13   4   7       10.21      -15.75     16.42 o 
  14   4   7      173.96      205.13     23.84 o 
  15   4   7      862.26      748.91     78.47 o 
  16   4   7       12.08      -15.87     19.89 o 
  17   4   7       12.35       -0.90     21.47 o 
 -17   5   7       28.47       45.06     23.53 o 
 -16   5   7        7.53        9.22     23.08 o 
 -15   5   7        1.89      -18.70     20.92 o 
 -14   5   7        8.74       20.22     21.35 o 
 -13   5   7       12.95       -9.77     19.31 o 
 -12   5   7       37.31       24.82     15.77 o 
 -11   5   7       23.44       17.67     15.44 o 
 -10   5   7       64.66       68.66     16.71 o 
  -9   5   7      219.55      255.49     22.16 o 
  -8   5   7      162.19      165.66     19.67 o 
  -7   5   7      263.59      319.23     25.22 o 
  -6   5   7        2.76       -4.29     12.03 o 
  -5   5   7      142.11      161.93     13.43 o 
  -4   5   7      841.81      773.44     19.06 o 
  -3   5   7      166.95      203.29     14.07 o 
  -2   5   7       88.23      115.52     12.59 o 
  -1   5   7      800.25      765.18     19.04 o 
   0   5   7     1754.85     1652.90     44.27 o 
   1   5   7     1808.30     1780.68     38.89 o 
   2   5   7      381.15      430.87     18.14 o 
   3   5   7       53.92       35.51     19.28 o 
   4   5   7     1254.18     1140.56     65.89 o 
   5   5   7     1824.48     1660.05     87.20 o 
   6   5   7      249.51      281.46     22.70 o 
   7   5   7        1.16      -20.96     13.97 o 
   8   5   7      959.71      855.31     44.43 o 
   9   5   7      493.07      431.57     24.82 o 
  10   5   7       39.86       54.00     17.91 o 
  11   5   7      239.06      238.97     24.08 o 
  12   5   7      405.72      379.68     27.44 o 
  13   5   7      153.66      151.00     23.39 o 
  14   5   7       12.29      -26.75     17.83 o 
  15   5   7       66.34        9.08     22.98 o 
  16   5   7      144.26      135.99     33.87 o 
 -15   6   7       43.06       60.91     29.32 o 
 -14   6   7      333.22      403.70     44.28 o 
 -13   6   7      294.53      335.03     24.71 o 
 -12   6   7      151.77      157.64     21.25 o 
 -11   6   7       12.05      -15.56     15.39 o 
 -10   6   7       54.96       67.27     17.59 o 
  -9   6   7       69.84       43.34     16.46 o 
  -8   6   7        3.98       16.99     17.52 o 
  -7   6   7       12.54        3.29     15.66 o 
  -6   6   7      487.71      424.27     25.07 o 
  -5   6   7      128.74      110.11     25.10 o 
  -4   6   7       27.07       56.47     13.92 o 
  -3   6   7        0.19      -17.93     11.95 o 
  -2   6   7     3289.27     3090.76     66.82 o 
  -1   6   7      446.95      420.79     24.51 o 
   0   6   7      474.23      481.09     19.93 o 
   1   6   7      281.43      338.88     27.59 o 
   2   6   7      896.73      842.84     32.91 o 
   3   6   7     1093.81     1071.38     31.04 o 
   4   6   7       20.13       17.27     15.96 o 
   5   6   7      137.49      173.11     22.11 o 
   6   6   7     1230.25     1091.02     58.36 o 
   7   6   7      273.38      309.78     24.20 o 
   8   6   7      794.35      739.55     44.20 o 
   9   6   7      225.53      281.22     25.05 o 
  10   6   7      176.53      153.80     22.80 o 
  11   6   7       11.01      -16.49     17.10 o 
  12   6   7       86.03       89.24     21.94 o 
  13   6   7      203.39      251.46     26.45 o 
  14   6   7       36.66       14.61     19.92 o 
 -13   7   7       64.17      105.88     19.53 o 
 -12   7   7      442.61      486.80     28.09 o 
 -11   7   7      124.04      115.75     21.33 o 
 -10   7   7      684.64      588.25     27.42 o 
  -9   7   7       11.47        7.10     17.08 o 
  -8   7   7      768.10      718.75     29.19 o 
  -7   7   7       26.81       32.84     17.10 o 
  -6   7   7       20.25       28.82     20.23 o 
  -5   7   7       44.50       27.37     20.23 o 
  -4   7   7     1626.78     1435.02     34.66 o 
  -3   7   7       15.33       20.10     15.62 o 
  -2   7   7       86.96      127.75     18.67 o 
  -1   7   7      181.16      197.53     20.58 o 
   0   7   7      364.99      335.76     22.84 o 
   1   7   7        2.53        4.63     18.86 o 
   2   7   7       76.18      127.36     19.08 o 
   3   7   7      176.76      195.54     21.50 o 
   4   7   7      495.51      498.42     24.99 o 
   5   7   7        3.10       -7.94     14.72 o 
   6   7   7       15.05        5.25     16.70 o 
   7   7   7       34.81       11.10     16.46 o 
   8   7   7      372.26      408.86     28.40 o 
   9   7   7      110.54      100.77     21.28 o 
  10   7   7      355.54      423.39     33.01 o 
  11   7   7       18.36       31.20     19.43 o 
  12   7   7       16.22       27.18     20.07 o 
  13   7   7      190.92      244.64     28.69 o 
 -11   8   7      153.87      196.76     23.16 o 
 -10   8   7      215.42      224.73     29.40 o 
  -9   8   7       12.71       -6.27     20.12 o 
  -8   8   7       35.99       20.16     20.95 o 
  -7   8   7      202.78      243.50     30.32 o 
  -6   8   7       19.81       18.77     21.04 o 
  -5   8   7      369.53      453.04     35.11 o 
  -4   8   7        0.63      -13.97     19.58 o 
  -3   8   7       40.80       41.60     17.91 o 
  -2   8   7      103.88       64.45     18.72 o 
  -1   8   7      883.05      889.05     46.23 o 
   0   8   7       38.84       25.21     20.88 o 
   1   8   7        3.70      -24.31     18.94 o 
   2   8   7       11.22       -6.33     20.87 o 
   3   8   7      417.99      412.71     34.45 o 
   4   8   7      384.88      421.68     35.76 o 
   5   8   7       54.23       66.63     29.10 o 
   6   8   7        4.74      -10.89     17.56 o 
   7   8   7      210.71      278.88     27.06 o 
   8   8   7      244.27      262.72     27.06 o 
   9   8   7       55.69       74.84     23.82 o 
  10   8   7      127.74      173.02     34.33 o 
  -8   9   7        1.81       62.15     23.64 o 
  -7   9   7       23.96       23.18     23.00 o 
  -6   9   7      187.74      250.22     41.69 o 
  -5   9   7       65.54       95.45     25.22 o 
  -4   9   7       59.43      108.07     25.55 o 
  -3   9   7      179.87      198.58     29.74 o 
  -2   9   7        3.28       15.49     20.73 o 
  -1   9   7       26.68       18.00     21.13 o 
   0   9   7        8.02      -23.99     21.58 o 
   1   9   7      417.29      497.26     39.12 o 
   2   9   7       16.22       10.83     23.76 o 
   3   9   7       11.12       29.07     23.57 o 
   4   9   7       20.49      -18.50     20.68 o 
   5   9   7      349.90      429.13     43.37 o 
   6   9   7        4.47      -21.83     23.06 o 
   7   9   7       27.33       -2.98     23.28 o 
 -19   0   8      208.18      202.65     34.04 o 
 -18   0   8      335.88      336.35     76.24 o 
 -17   0   8       56.90       40.53     44.39 o 
 -16   0   8      237.26      262.66     33.77 o 
 -15   0   8       99.29      134.83     29.68 o 
 -14   0   8     7391.26     6670.36    464.19 o 
 -13   0   8      398.99      361.18     58.39 o 
 -12   0   8     2450.08     2482.68    156.82 o 
 -11   0   8      527.50      492.06     34.04 o 
 -10   0   8     6064.08     6040.02    283.73 o 
  -9   0   8       79.41       71.71     23.48 o 
  -8   0   8      321.07      339.33     28.02 o 
  -7   0   8      673.44      652.90     68.52 o 
  -6   0   8    17740.34    18391.40    661.07 o 
  -5   0   8        0.60        5.19      9.16 o 
  -4   0   8      380.71      435.89     46.25 o 
  -3   0   8      811.95      670.89     43.63 o 
  -2   0   8     3228.72     2977.16    154.69 o 
  -1   0   8        2.08        6.82     10.73 o 
   0   0   8     3656.86     4124.62     93.48 o 
   1   0   8      587.50      506.08     16.26 o 
   2   0   8     1133.91     1411.70     22.88 o 
   3   0   8       47.06       46.66     10.57 o 
   4   0   8      711.25      738.33     26.03 o 
   5   0   8      328.39      306.60     32.32 o 
   6   0   8     5004.68     4482.96     85.74 o 
   7   0   8       11.24       12.10     11.87 o 
   8   0   8     2477.89     2253.13     80.91 o 
   9   0   8       73.31       56.70     19.39 o 
  10   0   8       19.45       25.14     19.73 o 
  11   0   8        0.67      -13.84     17.50 o 
  12   0   8      302.52      348.90     30.32 o 
  13   0   8       30.57       26.01     21.00 o 
  14   0   8     1197.52     1102.89     44.54 o 
  15   0   8        1.74      -27.75     18.50 o 
  16   0   8      463.37      428.67     34.03 o 
  17   0   8       10.62      -11.48     23.00 o 
  18   0   8     1675.21     1386.90    120.81 o 
 -19   1   8        0.89      -11.12     17.78 o 
 -18   1   8       82.76       72.83     19.48 o 
 -17   1   8      113.79      136.41     21.29 o 
 -16   1   8      121.79      122.66     20.94 o 
 -15   1   8       93.67       70.99     18.30 o 
 -14   1   8      225.60      234.25     22.19 o 
 -13   1   8      622.42      561.85     31.48 o 
 -12   1   8      165.04      172.87     19.98 o 
 -11   1   8      105.82       92.23     18.05 o 
 -10   1   8        3.95      -15.04     13.80 o 
  -9   1   8      371.51      341.73     20.44 o 
  -8   1   8       67.86      130.45     11.79 o 
  -7   1   8       44.34       39.35      9.33 o 
  -6   1   8      384.37      450.54     14.65 o 
  -5   1   8      304.49      280.45     13.38 o 
  -4   1   8      658.50      490.12     21.46 o 
  -3   1   8       40.79       28.90      7.11 o 
  -2   1   8    14638.86    14302.45    347.61 o 
  -1   1   8      497.45      418.18     11.36 o 
   0   1   8     3937.57     3424.69     82.32 o 
   1   1   8       91.47      132.53      9.77 o 
   2   1   8     7306.75     7621.36    134.40 o 
   3   1   8       26.50       19.39      7.23 o 
   4   1   8     5245.89     5376.55     72.00 o 
   5   1   8       37.64       47.53     10.54 o 
   6   1   8      375.17      412.59     15.85 o 
   7   1   8      287.97      301.13     18.24 o 
   8   1   8     5751.28     5892.99    120.31 o 
   9   1   8        0.00       -9.63     12.29 o 
  10   1   8       47.63       43.71     15.48 o 
  11   1   8       41.58       43.12     19.20 o 
  12   1   8     2685.59     2550.18     93.60 o 
  13   1   8        2.52      -19.19     12.80 o 
  14   1   8      327.08      374.80     22.59 o 
  15   1   8       11.08      -12.79     15.33 o 
  16   1   8     1384.03     1265.73     48.59 o 
  17   1   8        5.84      -21.73     16.63 o 
  18   1   8       12.80      -24.07     29.11 o 
 -18   2   8      501.19      472.16     28.35 o 
 -17   2   8       27.23       23.47     17.57 o 
 -16   2   8        1.48       11.81     17.46 o 
 -15   2   8       32.49       15.66     16.36 o 
 -14   2   8      814.21      747.58     28.50 o 
 -13   2   8       89.98       68.17     17.10 o 
 -12   2   8        1.59      -19.22     14.54 o 
 -11   2   8      209.21      238.86     21.43 o 
 -10   2   8       57.12       29.11     15.79 o 
  -9   2   8      210.05      227.45     15.79 o 
  -8   2   8     1233.67     1375.25     42.75 o 
  -7   2   8      975.37      855.45     23.41 o 
  -6   2   8        0.86        6.68      9.81 o 
  -5   2   8       35.91       61.14     10.57 o 
  -4   2   8       53.11       62.41      8.27 o 
  -3   2   8      973.08      927.49     34.23 o 
  -2   2   8     5051.10     5064.54    166.53 o 
  -1   2   8      758.12      663.38     25.19 o 
   0   2   8     1343.07     1502.59     51.36 o 
   1   2   8      359.17      376.89     12.10 o 
   2   2   8     4049.84     4109.69     92.29 o 
   3   2   8      131.70      139.18      9.42 o 
   4   2   8      759.11      830.53     24.65 o 
   5   2   8       50.37       48.06     11.00 o 
   6   2   8      323.71      343.98     16.47 o 
   7   2   8      245.55      280.87     16.88 o 
   8   2   8       69.64       82.60     13.37 o 
   9   2   8       12.42       13.46     11.68 o 
  10   2   8     2090.11     2103.93     54.73 o 
  11   2   8        7.38       -0.84     14.14 o 
  12   2   8      133.78      146.99     19.18 o 
  13   2   8       16.26        6.92     15.27 o 
  14   2   8      277.53      373.51     24.30 o 
  15   2   8       23.67        4.57     20.01 o 
  16   2   8       69.99       25.92     22.55 o 
  17   2   8       12.80       21.91     45.36 o 
 -18   3   8       77.63       69.55     21.22 o 
 -17   3   8       95.47       98.85     24.42 o 
 -16   3   8       15.45        5.19     19.94 o 
 -15   3   8      347.86      365.49     32.04 o 
 -14   3   8       29.01       23.88     16.34 o 
 -13   3   8      181.95      220.58     22.24 o 
 -12   3   8       18.70        4.81     16.87 o 
 -11   3   8      208.99      240.08     22.61 o 
 -10   3   8      309.13      339.06     18.59 o 
  -9   3   8       19.43        8.67     12.06 o 
  -8   3   8      147.62      162.62     15.59 o 
  -7   3   8       20.66        9.46     11.46 o 
  -6   3   8      383.44      398.38     16.88 o 
  -5   3   8      329.79      345.55     12.41 o 
  -4   3   8       40.93       18.55      8.12 o 
  -3   3   8      245.70      244.97     15.78 o 
  -2   3   8     3308.86     3275.02    113.15 o 
  -1   3   8        5.53        3.43      7.40 o 
   0   3   8        2.16        6.67      8.00 o 
   1   3   8       89.43       97.99      9.68 o 
   2   3   8      277.83      316.71     12.01 o 
   3   3   8      185.36      162.42     10.63 o 
   4   3   8        4.77        8.59     10.11 o 
   5   3   8      516.69      464.14     17.57 o 
   6   3   8       10.32      -10.75     10.56 o 
   7   3   8       45.03       45.78     12.64 o 
   8   3   8       19.97       20.67     12.78 o 
   9   3   8      310.66      334.07     18.23 o 
  10   3   8       43.82       45.57     13.46 o 
  11   3   8       12.18       -2.41     14.48 o 
  12   3   8       65.97       11.13     29.68 o 
  13   3   8       35.61       25.57     20.28 o 
  14   3   8      176.33      201.97     33.27 o 
  15   3   8       13.63       -0.72     28.60 o 
  16   3   8       27.41       32.37     22.79 o 
  17   3   8      167.97      183.85     29.02 o 
 -17   4   8       78.07       76.28     23.00 o 
 -16   4   8        5.33       15.52     21.16 o 
 -15   4   8       48.19       61.25     22.08 o 
 -14   4   8        9.22        2.01     27.09 o 
 -13   4   8      144.20      114.03     29.38 o 
 -12   4   8       49.03       61.73     21.85 o 
 -11   4   8      148.78      122.35     16.26 o 
 -10   4   8      228.49      227.12     18.22 o 
  -9   4   8       75.46       61.49     13.91 o 
  -8   4   8     1384.02     1331.06     31.05 o 
  -7   4   8       80.20       78.37     14.43 o 
  -6   4   8       11.37       14.51     12.18 o 
  -5   4   8      214.26      215.69     16.60 o 
  -4   4   8      349.22      330.45     14.29 o 
  -3   4   8        2.60       -4.60      9.26 o 
  -2   4   8      473.89      463.23     16.11 o 
  -1   4   8       69.21       80.39     10.99 o 
   0   4   8     1686.29     1556.59     40.07 o 
   1   4   8       12.62       16.24      9.14 o 
   2   4   8      149.49      162.97     12.24 o 
   3   4   8      283.18      282.17     21.97 o 
   4   4   8     1244.30     1172.50     50.48 o 
   5   4   8      433.78      443.40     19.73 o 
   6   4   8      374.98      443.74     23.32 o 
   7   4   8     1024.39      966.01     45.55 o 
   8   4   8        0.07      -12.31     14.37 o 
   9   4   8       28.12       33.13     17.52 o 
  10   4   8     1210.04     1132.87     62.26 o 
  11   4   8      273.73      309.67     24.87 o 
  12   4   8       72.48       33.52     18.72 o 
  13   4   8        6.43       -5.69     15.88 o 
  14   4   8      154.78      198.26     27.92 o 
  15   4   8      223.22      239.21     31.33 o 
  16   4   8      136.34      126.81     45.63 o 
 -16   5   8      278.84      285.33     31.17 o 
 -15   5   8       85.68       94.08     24.91 o 
 -14   5   8       39.21       35.64     21.57 o 
 -13   5   8       69.36       74.52     23.74 o 
 -12   5   8       25.46       13.54     20.71 o 
 -11   5   8      364.16      374.86     24.25 o 
 -10   5   8      189.13      206.59     20.69 o 
  -9   5   8        1.02      -20.78     13.85 o 
  -8   5   8       69.83       94.24     17.82 o 
  -7   5   8        9.84       -4.79     14.30 o 
  -6   5   8      361.66      369.64     23.82 o 
  -5   5   8       43.41       30.17     13.06 o 
  -4   5   8     1021.76      906.15     27.26 o 
  -3   5   8        0.08      -14.97      9.98 o 
  -2   5   8     1375.51     1303.39     43.39 o 
  -1   5   8       86.09       83.48     12.42 o 
   0   5   8     1518.19     1405.35     41.97 o 
   1   5   8      644.06      606.32     19.74 o 
   2   5   8     1955.17     2013.57     91.11 o 
   3   5   8       27.09       10.72     14.94 o 
   4   5   8      736.30      733.65     39.22 o 
   5   5   8        9.21       -0.60     15.56 o 
   6   5   8      342.67      390.76     37.05 o 
   7   5   8        9.36      -11.09     15.82 o 
   8   5   8     1898.35     1795.29    110.52 o 
   9   5   8      592.80      583.03     27.68 o 
  10   5   8      122.87      118.55     20.16 o 
  11   5   8        7.39      -15.43     15.68 o 
  12   5   8     1116.88     1004.95     57.71 o 
  13   5   8      525.51      445.49     27.41 o 
  14   5   8      102.90      116.97     23.97 o 
  15   5   8        2.01      -15.78     20.02 o 
 -15   6   8      169.97      154.61     53.50 o 
 -14   6   8        0.61      -33.39     26.52 o 
 -13   6   8      243.28      245.48     29.99 o 
 -12   6   8       43.79       64.83     20.94 o 
 -11   6   8      546.25      496.42     43.32 o 
 -10   6   8       27.07       35.65     16.59 o 
  -9   6   8        2.36        3.86     15.28 o 
  -8   6   8       38.47       39.03     16.14 o 
  -7   6   8     1775.20     1554.27     47.09 o 
  -6   6   8      421.22      373.78     22.51 o 
  -5   6   8      189.45      201.53     20.86 o 
  -4   6   8      423.74      402.91     30.09 o 
  -3   6   8      923.98      833.36     24.19 o 
  -2   6   8     1668.99     1686.63     34.33 o 
  -1   6   8      439.75      422.86     29.13 o 
   0   6   8      582.57      546.18     20.77 o 
   1   6   8      341.68      346.11     23.89 o 
   2   6   8     1632.93     1499.49     78.00 o 
   3   6   8     1288.58     1182.37     45.83 o 
   4   6   8        0.36       -0.53     15.58 o 
   5   6   8       21.38        9.53     15.83 o 
   6   6   8     1702.36     1554.80    101.24 o 
   7   6   8      648.93      572.82     27.33 o 
   8   6   8       32.08       26.70     17.46 o 
   9   6   8      255.66      289.86     26.37 o 
  10   6   8      228.67      252.00     25.07 o 
  11   6   8      173.41      207.18     36.77 o 
  12   6   8       13.94      -27.18     18.12 o 
  13   6   8      155.35      134.79     23.65 o 
  14   6   8      187.12      203.02     35.35 o 
 -13   7   8      308.52      390.85     35.07 o 
 -12   7   8      826.60      724.58     30.28 o 
 -11   7   8       48.47       50.22     18.56 o 
 -10   7   8       70.10       55.93     19.29 o 
  -9   7   8       87.44      129.40     21.54 o 
  -8   7   8      519.62      428.90     24.61 o 
  -7   7   8      129.93      153.06     20.51 o 
  -6   7   8      396.60      438.29     30.80 o 
  -5   7   8      166.58      243.13     28.45 o 
  -4   7   8      326.58      333.85     29.84 o 
  -3   7   8      248.47      284.36     27.76 o 
  -2   7   8      606.57      519.94     24.72 o 
  -1   7   8      279.20      316.97     22.01 o 
   0   7   8       25.04       30.58     18.83 o 
   1   7   8        6.54       -3.55     18.76 o 
   2   7   8      483.68      469.69     25.10 o 
   3   7   8        1.72        4.02     15.35 o 
   4   7   8       23.71       24.73     21.76 o 
   5   7   8        1.80        1.74     16.08 o 
   6   7   8        4.42       -1.80     17.05 o 
   7   7   8       19.09       12.81     17.39 o 
   8   7   8       27.18       17.16     18.37 o 
   9   7   8      344.09      387.83     28.30 o 
  10   7   8      455.48      497.99     31.71 o 
  11   7   8       26.71       -7.98     18.77 o 
  12   7   8       29.43       67.08     21.65 o 
 -11   8   8        3.88       20.82     22.34 o 
 -10   8   8      134.29      151.60     25.77 o 
  -9   8   8        4.40       14.52     21.26 o 
  -8   8   8        4.05      -29.40     19.60 o 
  -7   8   8      296.00      308.87     32.77 o 
  -6   8   8        3.77      -15.47     20.58 o 
  -5   8   8        6.51      -10.82     21.92 o 
  -4   8   8      148.28      174.47     26.97 o 
  -3   8   8       15.03      -16.47     20.70 o 
  -2   8   8       27.75       18.02     20.56 o 
  -1   8   8      532.88      527.52     33.21 o 
   0   8   8      206.49      292.83     31.09 o 
   1   8   8       11.56       -6.21     21.06 o 
   2   8   8       54.89       37.65     22.86 o 
   3   8   8      941.90      838.90     45.20 o 
   4   8   8       89.82       93.22     26.46 o 
   5   8   8      240.52      246.99     30.17 o 
   6   8   8       83.98      100.31     20.87 o 
   7   8   8     1201.81     1112.95     49.10 o 
   8   8   8        4.28       18.97     19.17 o 
   9   8   8      371.43      421.42     34.46 o 
  10   8   8       17.31       21.79     21.51 o 
  -7   9   8      317.09      318.26     66.37 o 
  -6   9   8       10.28       17.21     25.74 o 
  -5   9   8      374.05      361.18     31.98 o 
  -4   9   8       17.28       11.23     29.66 o 
  -3   9   8      873.33      796.98     48.62 o 
  -2   9   8       90.14      145.71     35.99 o 
  -1   9   8      160.96      183.65     32.37 o 
   0   9   8       22.92       26.11     24.00 o 
   1   9   8      369.44      426.41     34.94 o 
   2   9   8       83.93      129.50     35.53 o 
   3   9   8      245.72      301.00     33.80 o 
   4   9   8       28.89       13.35     30.44 o 
   5   9   8      205.36      283.90     33.64 o 
   6   9   8       47.67       88.65     26.65 o 
 -18   1   9        0.33       -2.15     18.53 o 
 -17   1   9      255.37      286.06     27.86 o 
 -16   1   9        4.20       10.23     17.13 o 
 -15   1   9      713.56      653.55     28.20 o 
 -14   1   9        0.37      -23.38     15.59 o 
 -13   1   9        0.90      -19.38     15.29 o 
 -12   1   9        4.00       -8.45     15.34 o 
 -11   1   9      220.63      218.67     21.43 o 
 -10   1   9      113.06      119.38     18.27 o 
  -9   1   9     3767.49     3781.34    113.25 o 
  -8   1   9       34.07       18.83     14.37 o 
  -7   1   9      440.80      391.63     15.21 o 
  -6   1   9      521.02      467.87     18.51 o 
  -5   1   9      221.50      264.80     15.79 o 
  -4   1   9        0.81       -0.44      7.65 o 
  -3   1   9    14994.54    14617.67    534.75 o 
  -2   1   9      927.68      852.28     17.83 o 
  -1   1   9     1470.80     1277.34     41.56 o 
   0   1   9        8.49       10.83      7.85 o 
   1   1   9    17110.47    17939.52    282.32 o 
   2   1   9      640.28      592.87     15.69 o 
   3   1   9       51.42       87.04      9.46 o 
   4   1   9      205.48      212.87     11.38 o 
   5   1   9     1789.73     1946.68     42.28 o 
   6   1   9       15.66       18.67     11.63 o 
   7   1   9     5443.46     5491.36     64.58 o 
   8   1   9      128.72      131.88     17.83 o 
   9   1   9     1395.25     1453.61     38.39 o 
  10   1   9       13.21       -6.81     15.43 o 
  11   1   9      596.78      595.33     23.59 o 
  12   1   9       51.91       46.25     16.04 o 
  13   1   9      774.17      671.19     26.49 o 
  14   1   9        8.06      -22.02     14.68 o 
  15   1   9      271.44      285.71     23.36 o 
  16   1   9       57.03       46.97     18.57 o 
  17   1   9      193.85      167.31     21.70 o 
 -18   2   9       50.17       24.24     18.58 o 
 -17   2   9       93.30       46.94     20.39 o 
 -16   2   9       61.60      100.38     20.31 o 
 -15   2   9       58.67       61.96     17.53 o 
 -14   2   9        0.62       11.23     16.38 o 
 -13   2   9       41.44       51.76     16.63 o 
 -12   2   9      444.37      404.81     24.12 o 
 -11   2   9     1110.87     1011.56     37.47 o 
 -10   2   9       30.79       29.99     16.45 o 
  -9   2   9      807.82      741.99     36.08 o 
  -8   2   9     1062.28      946.79     23.06 o 
  -7   2   9     3694.86     3624.32     71.36 o 
  -6   2   9        0.12      -10.51     10.89 o 
  -5   2   9      342.00      301.10     17.90 o 
  -4   2   9      916.41      852.01     20.86 o 
  -3   2   9     1916.92     1938.61     48.05 o 
  -2   2   9       49.59       81.58      9.57 o 
  -1   2   9     2027.64     1746.03     57.29 o 
   0   2   9     1518.07     1390.50     42.82 o 
   1   2   9      409.80      413.47     13.95 o 
   2   2   9        1.40       -0.45      7.33 o 
   3   2   9       35.43       31.97      7.96 o 
   4   2   9       89.85       85.16     12.85 o 
   5   2   9       24.00       10.02     11.15 o 
   6   2   9       97.41      127.34     14.71 o 
   7   2   9      205.78      178.66     16.21 o 
   8   2   9        0.93       -3.68     11.97 o 
   9   2   9      335.02      396.87     20.20 o 
  10   2   9      227.07      248.20     23.96 o 
  11   2   9     1248.62     1185.54     60.88 o 
  12   2   9       20.48        3.94     13.69 o 
  13   2   9        8.04      -18.52     14.60 o 
  14   2   9       18.47       40.10     21.55 o 
  15   2   9      818.57      714.98     36.55 o 
  16   2   9       41.09      100.11     30.37 o 
  17   2   9      150.85      171.35     26.61 o 
 -18   3   9       32.84       26.97     22.66 o 
 -17   3   9      326.44      335.36     44.93 o 
 -16   3   9       21.54       12.62     48.66 o 
 -15   3   9      622.76      562.22     27.06 o 
 -14   3   9      209.29      249.01     28.69 o 
 -13   3   9      130.41      130.26     19.42 o 
 -12   3   9        0.49      -21.62     14.41 o 
 -11   3   9      107.70       97.27     18.89 o 
 -10   3   9      310.56      368.98     23.64 o 
  -9   3   9      552.56      548.75     20.04 o 
  -8   3   9      319.43      326.54     17.79 o 
  -7   3   9      145.72      147.59     15.11 o 
  -6   3   9      804.65      761.23     21.29 o 
  -5   3   9     1475.56     1366.66     25.85 o 
  -4   3   9       90.26       78.12     10.18 o 
  -3   3   9      376.42      349.70     13.83 o 
  -2   3   9      307.36      302.14     13.53 o 
  -1   3   9     1748.67     1565.92     52.58 o 
   0   3   9      175.31      168.16     11.75 o 
   1   3   9      101.41       99.93     10.44 o 
   2   3   9      194.44      202.91     14.95 o 
   3   3   9     1941.31     1820.35     67.48 o 
   4   3   9      337.81      329.74     17.57 o 
   5   3   9     1824.51     1632.24     59.61 o 
   6   3   9      281.55      315.82     21.16 o 
   7   3   9       33.64       16.26     12.56 o 
   8   3   9        9.88       10.83     12.46 o 
   9   3   9      249.74      294.78     21.07 o 
  10   3   9        8.32      -15.20     15.11 o 
  11   3   9       26.26        3.76     28.41 o 
  12   3   9        9.22        7.80     18.21 o 
  13   3   9       97.30       92.59     23.07 o 
  14   3   9       42.36        6.42     20.12 o 
  15   3   9       16.65       -5.34     30.36 o 
  16   3   9        2.80      -14.33     20.08 o 
 -17   4   9      650.84      606.24     49.09 o 
 -16   4   9      286.75      331.87     49.33 o 
 -15   4   9      406.40      455.90     32.11 o 
 -14   4   9      107.83      120.38     25.55 o 
 -13   4   9      769.65      700.00     33.40 o 
 -12   4   9      332.61      384.64     31.33 o 
 -11   4   9       25.40       18.76     19.50 o 
 -10   4   9        0.33       10.79     12.48 o 
  -9   4   9       31.97       31.71     14.08 o 
  -8   4   9       87.24       71.13     14.12 o 
  -7   4   9      199.75      228.26     17.90 o 
  -6   4   9      138.65      169.80     16.38 o 
  -5   4   9       43.38       57.09     13.39 o 
  -4   4   9      405.28      340.96     17.67 o 
  -3   4   9      988.17      975.15     20.51 o 
  -2   4   9      775.04      741.82     18.68 o 
  -1   4   9       33.42       21.31     10.38 o 
   0   4   9        7.19       -9.77      9.43 o 
   1   4   9     1934.68     1938.03     52.48 o 
   2   4   9        1.16       -5.10     11.20 o 
   3   4   9      135.00      136.33     15.08 o 
   4   4   9       18.79        7.94     12.37 o 
   5   4   9     1356.17     1308.92     61.02 o 
   6   4   9      406.49      401.13     23.35 o 
   7   4   9      572.02      516.38     24.93 o 
   8   4   9       97.32      100.84     19.37 o 
   9   4   9      175.80      196.26     22.15 o 
  10   4   9      327.45      383.02     26.87 o 
  11   4   9      193.65      193.77     27.80 o 
  12   4   9       17.15        6.13     21.05 o 
  13   4   9        0.07      -17.85     23.31 o 
  14   4   9        8.44      -13.91     20.00 o 
  15   4   9      220.64      224.80     29.84 o 
  16   4   9       17.59       37.12     23.39 o 
 -16   5   9        8.14      -12.74     21.34 o 
 -15   5   9       14.13        3.93     21.87 o 
 -14   5   9       10.05        2.17     21.22 o 
 -13   5   9      204.64      220.28     28.72 o 
 -12   5   9      206.66      242.33     28.55 o 
 -11   5   9      518.24      471.50     29.13 o 
 -10   5   9      225.34      262.80     22.44 o 
  -9   5   9      113.03      129.31     21.03 o 
  -8   5   9      184.18      233.34     21.50 o 
  -7   5   9        2.44       -5.04     13.13 o 
  -6   5   9       38.07       23.97     13.31 o 
  -5   5   9      453.38      405.57     19.81 o 
  -4   5   9      683.82      629.08     21.69 o 
  -3   5   9       42.13       57.41     12.36 o 
  -2   5   9      228.19      258.77     16.21 o 
  -1   5   9       49.71       45.88     11.61 o 
   0   5   9      425.31      397.12     16.72 o 
   1   5   9        4.71       -1.89     11.73 o 
   2   5   9      206.90      251.04     25.35 o 
   3   5   9       30.49       49.63     16.82 o 
   4   5   9      489.19      419.55     23.61 o 
   5   5   9        3.79      -21.17     14.11 o 
   6   5   9       15.21       26.33     17.39 o 
   7   5   9      234.02      266.40     24.29 o 
   8   5   9     1871.20     1710.84     76.53 o 
   9   5   9     1076.93      967.57     50.12 o 
  10   5   9       17.96       13.46     17.67 o 
  11   5   9       98.12      139.10     22.51 o 
  12   5   9     1028.76      914.96     48.59 o 
  13   5   9      716.69      634.54     31.25 o 
  14   5   9       72.60       26.60     23.39 o 
  15   5   9      328.47      271.62     33.38 o 
 -14   6   9       28.32       27.16     21.81 o 
 -13   6   9      232.81      266.16     29.74 o 
 -12   6   9       41.91       16.86     20.68 o 
 -11   6   9       81.07       79.42     20.42 o 
 -10   6   9      114.03      124.75     19.37 o 
  -9   6   9        2.09      -12.22     15.73 o 
  -8   6   9      241.24      250.70     22.53 o 
  -7   6   9      108.70      117.94     19.29 o 
  -6   6   9      602.80      546.76     24.33 o 
  -5   6   9       31.05       22.54     16.39 o 
  -4   6   9     1026.23      874.98     28.99 o 
  -3   6   9       88.41       70.74     15.15 o 
  -2   6   9      802.08      736.39     23.46 o 
  -1   6   9      339.63      343.09     19.54 o 
   0   6   9      364.33      387.55     23.13 o 
   1   6   9        0.35       -6.92     15.17 o 
   2   6   9     2166.36     2113.50    109.06 o 
   3   6   9      256.67      311.99     24.50 o 
   4   6   9      201.36      214.57     24.38 o 
   5   6   9      312.36      341.69     31.34 o 
   6   6   9     1695.47     1514.41     97.30 o 
   7   6   9       82.99       76.71     20.03 o 
   8   6   9      391.91      428.64     29.68 o 
   9   6   9      608.98      597.67     29.61 o 
  10   6   9      457.62      448.13     28.74 o 
  11   6   9        8.83       -8.69     18.54 o 
  12   6   9      237.59      235.16     27.98 o 
  13   6   9      552.16      517.14     30.44 o 
 -12   7   9     1138.93      998.78     44.82 o 
 -11   7   9      224.31      299.81     25.72 o 
 -10   7   9       24.53      -17.38     16.07 o 
  -9   7   9       87.19       95.57     19.67 o 
  -8   7   9      824.19      722.88     29.25 o 
  -7   7   9       29.89       25.28     17.26 o 
  -6   7   9      463.03      453.35     38.50 o 
  -5   7   9       36.07       25.47     20.19 o 
  -4   7   9      555.08      526.12     31.07 o 
  -3   7   9       15.41       18.95     20.47 o 
  -2   7   9      864.34      784.83     45.07 o 
  -1   7   9       13.37       28.50     19.54 o 
   0   7   9        7.26       17.87     18.96 o 
   1   7   9        1.33        2.33     15.44 o 
   2   7   9      422.65      406.97     25.29 o 
   3   7   9       32.79       26.24     16.39 o 
   4   7   9       72.56       70.87     18.32 o 
   5   7   9       10.39      -15.15     15.63 o 
   6   7   9      200.45      210.97     24.50 o 
   7   7   9        8.50        1.48     16.87 o 
   8   7   9        3.41      -26.66     17.77 o 
   9   7   9      142.23      178.05     37.89 o 
  10   7   9      365.89      402.45     33.85 o 
  11   7   9      108.94      102.91     23.59 o 
 -10   8   9        1.36       36.09     29.25 o 
  -9   8   9       99.42      160.30     26.86 o 
  -8   8   9       89.02       81.04     24.58 o 
  -7   8   9      140.49      185.37     28.13 o 
  -6   8   9       21.79       26.63     22.73 o 
  -5   8   9       76.74       74.18     23.71 o 
  -4   8   9       59.53       43.00     22.46 o 
  -3   8   9       59.96       35.83     30.60 o 
  -2   8   9      438.30      521.68     48.76 o 
  -1   8   9      335.63      354.60     33.32 o 
   0   8   9      262.36      315.11     33.04 o 
   1   8   9        8.95       -5.35     21.04 o 
   2   8   9      437.58      479.23     35.22 o 
   3   8   9      204.72      192.90     29.54 o 
   4   8   9        2.79      -16.16     22.28 o 
   5   8   9      121.36      120.93     28.39 o 
   6   8   9      455.62      464.02     30.57 o 
   7   8   9      162.79      118.22     23.09 o 
   8   8   9        1.75      -14.36     19.06 o 
   9   8   9       79.73       76.94     22.22 o 
  -6   9   9        6.76       -0.38     21.31 o 
  -5   9   9       16.62        3.52     36.19 o 
  -4   9   9       13.40       27.82     31.19 o 
  -3   9   9      155.58      133.61     36.81 o 
  -2   9   9        0.01       -7.16     29.61 o 
  -1   9   9       48.45       37.00     31.72 o 
   0   9   9       51.57      116.25     27.15 o 
   1   9   9       44.13       60.21     25.89 o 
   2   9   9       39.14       70.71     26.83 o 
   3   9   9       13.97       -8.29     23.22 o 
   4   9   9        4.15       -6.73     35.26 o 
   5   9   9       50.74      -11.74     24.93 o 
 -18   0  10      215.26      264.08     36.09 o 
 -17   0  10      109.69      101.81     30.71 o 
 -16   0  10     1637.88     1456.89     56.63 o 
 -15   0  10      102.31      118.43     28.56 o 
 -14   0  10      471.69      445.00     35.82 o 
 -13   0  10       58.71       28.03     24.16 o 
 -12   0  10       32.70       49.22     25.42 o 
 -11   0  10      241.45      257.95     33.29 o 
 -10   0  10     1318.35     1172.27    107.12 o 
  -9   0  10        9.93      -15.98     20.12 o 
  -8   0  10     5093.12     4837.86    189.63 o 
  -7   0  10       45.15       53.46     23.48 o 
  -6   0  10      203.83      211.92     25.93 o 
  -5   0  10      796.35      608.27     57.48 o 
  -4   0  10     8356.79     7466.90    754.68 o 
  -3   0  10      377.36      308.28     19.06 o 
  -2   0  10      799.56      601.43     39.99 o 
  -1   0  10      523.14      436.53     20.73 o 
   0   0  10     2567.44     2417.08    103.86 o 
   1   0  10      223.51      248.89     23.91 o 
   2   0  10      259.53      237.61     19.02 o 
   3   0  10      137.22      168.60     15.98 o 
   4   0  10     3895.30     3578.78     39.44 o 
   5   0  10      207.34      211.76     23.07 o 
   6   0  10      108.69      261.16     25.49 o 
   7   0  10        7.10       -2.49     18.09 o 
   8   0  10     6415.07     6651.80    184.39 o 
   9   0  10       60.47       83.40     22.18 o 
  10   0  10     2657.79     2438.10     64.52 o 
  11   0  10        1.86      -27.05     18.03 o 
  12   0  10     1705.09     1526.21    109.52 o 
  13   0  10      197.53      204.61     28.88 o 
  14   0  10     2839.98     2772.68    176.76 o 
  15   0  10        0.17      -10.69     21.82 o 
  16   0  10      280.11      257.66     32.67 o 
  17   0  10       25.66       28.50     33.54 o 
 -18   1  10        0.51      -21.06     20.89 o 
 -17   1  10      227.24      222.16     27.50 o 
 -16   1  10      175.96      178.72     23.34 o 
 -15   1  10       16.59        9.27     17.64 o 
 -14   1  10       73.29       52.73     16.99 o 
 -13   1  10      413.29      417.45     26.23 o 
 -12   1  10      112.19       92.13     19.23 o 
 -11   1  10       83.76       86.79     19.06 o 
 -10   1  10      224.17      296.90     23.37 o 
  -9   1  10      135.95      140.49     19.80 o 
  -8   1  10      326.53      353.11     22.97 o 
  -7   1  10      566.61      497.25     28.69 o 
  -6   1  10      109.38      123.85     13.27 o 
  -5   1  10      187.87      216.88     14.87 o 
  -4   1  10     3009.23     2552.09     83.59 o 
  -3   1  10       46.98       46.06     10.21 o 
  -2   1  10       48.82       58.43      9.48 o 
  -1   1  10      392.01      347.11     12.61 o 
   0   1  10     4863.65     4709.07     78.03 o 
   1   1  10       86.31       85.86     10.41 o 
   2   1  10      272.67      295.38     14.57 o 
   3   1  10      589.49      566.69     14.31 o 
   4   1  10     6192.26     5987.38    114.73 o 
   5   1  10      134.80      162.38     14.80 o 
   6   1  10     1334.46     1360.70     24.76 o 
   7   1  10      355.90      361.27     20.73 o 
   8   1  10     2339.13     2237.00     41.21 o 
   9   1  10        0.02      -17.48     13.27 o 
  10   1  10        7.50        8.64     13.94 o 
  11   1  10       29.65       37.49     16.13 o 
  12   1  10       84.76       84.64     17.09 o 
  13   1  10       35.77       25.35     14.89 o 
  14   1  10       26.89        5.32     17.90 o 
  15   1  10        5.32      -21.76     16.63 o 
  16   1  10      165.88      268.88     24.31 o 
  17   1  10        4.69      -22.53     20.87 o 
 -18   2  10       32.54       61.86     20.53 o 
 -17   2  10       45.22       56.25     20.16 o 
 -16   2  10      114.89       88.95     22.15 o 
 -15   2  10       36.81        6.56     17.53 o 
 -14   2  10      767.36      707.92     29.51 o 
 -13   2  10        5.11       -8.94     15.37 o 
 -12   2  10      377.84      371.08     24.71 o 
 -11   2  10        5.11        3.17     16.59 o 
 -10   2  10      388.01      391.11     23.90 o 
  -9   2  10       24.88       23.23     15.50 o 
  -8   2  10      199.65      253.18     22.01 o 
  -7   2  10      287.37      348.55     23.98 o 
  -6   2  10      547.77      529.85     18.87 o 
  -5   2  10        9.63       -3.87     11.40 o 
  -4   2  10      185.81      281.38     20.29 o 
  -3   2  10      491.83      456.42     19.69 o 
  -2   2  10      735.23      718.75     31.79 o 
  -1   2  10       36.49       34.71      9.55 o 
   0   2  10     2063.60     2010.01     57.98 o 
   1   2  10       35.58       49.74     10.00 o 
   2   2  10        2.34        5.47      8.61 o 
   3   2  10       12.79        0.03     10.87 o 
   4   2  10      356.21      353.10     17.92 o 
   5   2  10      793.32      713.38     21.72 o 
   6   2  10     4635.19     4622.53    113.91 o 
   7   2  10      149.95      147.18     16.33 o 
   8   2  10       16.07       10.36     12.93 o 
   9   2  10      189.88      226.06     21.14 o 
  10   2  10     1770.51     1827.38     52.24 o 
  11   2  10       98.07       94.94     18.77 o 
  12   2  10      282.42      332.31     25.88 o 
  13   2  10        6.02       -9.64     16.25 o 
  14   2  10      684.83      675.92     43.42 o 
  15   2  10       33.45       12.84     21.66 o 
  16   2  10      590.11      527.29     31.76 o 
 -17   3  10       55.21       52.40     22.41 o 
 -16   3  10      419.22      450.26     35.99 o 
 -15   3  10        1.20      -24.87     17.21 o 
 -14   3  10       21.59       11.76     17.74 o 
 -13   3  10      139.06      152.03     20.91 o 
 -12   3  10       23.78        5.86     16.20 o 
 -11   3  10       25.09       -1.70     15.87 o 
 -10   3  10      315.16      386.64     26.07 o 
  -9   3  10      539.63      497.35     24.31 o 
  -8   3  10       12.42       -0.75     11.62 o 
  -7   3  10        0.76        3.01     12.14 o 
  -6   3  10      976.51      986.19     25.78 o 
  -5   3  10      230.74      286.16     18.71 o 
  -4   3  10       93.19      122.96     15.22 o 
  -3   3  10       13.04       12.71     11.05 o 
  -2   3  10      944.00      989.82     33.02 o 
  -1   3  10      554.51      493.81     16.69 o 
   0   3  10      178.37      184.71     13.46 o 
   1   3  10      144.90      146.32     15.45 o 
   2   3  10        0.01        2.81     11.64 o 
   3   3  10       66.38       74.14     13.97 o 
   4   3  10       65.94       66.66     13.80 o 
   5   3  10        6.80        7.41     12.00 o 
   6   3  10       61.56       65.44     13.88 o 
   7   3  10       10.29      -17.62     11.74 o 
   8   3  10        4.97       -7.09     11.90 o 
   9   3  10        4.97       12.76     12.67 o 
  10   3  10      182.00      216.76     26.35 o 
  11   3  10       33.64        7.97     20.06 o 
  12   3  10       68.27       36.41     21.79 o 
  13   3  10       70.89       44.83     21.31 o 
  14   3  10      248.79      231.92     29.48 o 
  15   3  10        0.07      -30.19     21.38 o 
  16   3  10       99.09       81.18     32.78 o 
 -16   4  10      312.01      353.56     33.60 o 
 -15   4  10        4.21       15.57     21.11 o 
 -14   4  10       12.44       40.99     22.42 o 
 -13   4  10      113.60      116.24     25.18 o 
 -12   4  10     1950.33     1782.94     85.64 o 
 -11   4  10      218.07      257.26     28.16 o 
 -10   4  10       41.95       35.55     17.52 o 
  -9   4  10       53.93       46.28     14.51 o 
  -8   4  10      618.19      573.49     21.76 o 
  -7   4  10      241.63      264.22     19.18 o 
  -6   4  10      300.18      358.41     20.05 o 
  -5   4  10      199.54      236.51     17.86 o 
  -4   4  10       50.31       67.68     14.48 o 
  -3   4  10      231.81      259.54     18.43 o 
  -2   4  10     2921.65     2731.50     98.98 o 
  -1   4  10      287.22      305.28     15.69 o 
   0   4  10      328.03      331.51     18.05 o 
   1   4  10       96.53      115.64     14.93 o 
   2   4  10      363.77      378.07     25.65 o 
   3   4  10       25.02        6.88     12.43 o 
   4   4  10      157.97      165.44     16.67 o 
   5   4  10       50.32       50.88     14.27 o 
   6   4  10     1373.66     1260.52     70.16 o 
   7   4  10        1.31       -0.23     15.32 o 
   8   4  10      264.29      328.80     29.95 o 
   9   4  10       12.02      -10.68     20.48 o 
  10   4  10      398.28      441.21     28.08 o 
  11   4  10        0.42      -27.63     18.42 o 
  12   4  10       34.72       46.52     30.98 o 
  13   4  10        0.49      -28.42     18.95 o 
  14   4  10      152.76      147.92     29.05 o 
  15   4  10       23.59      -12.00     21.81 o 
 -15   5  10        0.08       40.55     23.85 o 
 -14   5  10       34.52       41.49     22.24 o 
 -13   5  10       64.88       49.19     22.90 o 
 -12   5  10      809.24      773.61     55.42 o 
 -11   5  10      263.79      327.82     31.09 o 
 -10   5  10      841.50      788.47     66.19 o 
  -9   5  10      401.74      391.29     30.66 o 
  -8   5  10       79.66      109.39     18.53 o 
  -7   5  10      450.66      428.46     20.84 o 
  -6   5  10      368.11      400.15     21.57 o 
  -5   5  10        1.04       -4.49     13.17 o 
  -4   5  10      138.84      137.33     16.89 o 
  -3   5  10      801.24      753.21     28.32 o 
  -2   5  10      917.05      833.68     21.12 o 
  -1   5  10      670.86      598.92     18.59 o 
   0   5  10       96.27       81.47     15.02 o 
   1   5  10      524.39      464.37     19.73 o 
   2   5  10      283.65      339.32     24.56 o 
   3   5  10      127.32      135.34     20.10 o 
   4   5  10     1006.20      881.99     32.87 o 
   5   5  10      517.43      492.76     26.41 o 
   6   5  10        7.75       -7.05     15.90 o 
   7   5  10      119.17      150.31     20.63 o 
   8   5  10     2686.00     2619.64    128.71 o 
   9   5  10      499.72      479.36     27.34 o 
  10   5  10       27.30       30.06     19.86 o 
  11   5  10        0.46      -25.89     17.26 o 
  12   5  10     1207.59     1177.14    102.64 o 
  13   5  10      168.93      181.67     30.24 o 
  14   5  10      182.93      179.93     30.66 o 
 -14   6  10        0.26      -38.96     43.43 o 
 -13   6  10      351.90      422.67     43.33 o 
 -12   6  10       23.78       11.63     27.88 o 
 -11   6  10      231.43      315.96     39.81 o 
 -10   6  10       18.38        4.93     16.23 o 
  -9   6  10      206.41      221.84     22.10 o 
  -8   6  10      593.01      512.83     35.24 o 
  -7   6  10      180.05      203.41     21.49 o 
  -6   6  10       26.38       43.31     16.53 o 
  -5   6  10      337.14      330.07     23.44 o 
  -4   6  10     1162.78     1038.57     30.37 o 
  -3   6  10       71.76       68.97     21.18 o 
  -2   6  10      381.32      398.24     23.56 o 
  -1   6  10      738.18      626.42     25.67 o 
   0   6  10      402.66      425.22     29.11 o 
   1   6  10        0.15       -2.55     15.23 o 
   2   6  10      908.57      822.40     36.63 o 
   3   6  10      249.32      274.61     23.89 o 
   4   6  10        9.33      -22.72     15.39 o 
   5   6  10       35.73        4.34     16.76 o 
   6   6  10      898.06      821.61     46.70 o 
   7   6  10      217.14      235.19     25.13 o 
   8   6  10      235.99      274.72     31.90 o 
   9   6  10      157.30      155.61     22.90 o 
  10   6  10      576.92      570.07     40.04 o 
  11   6  10        5.72      -20.91     17.49 o 
  12   6  10       77.15       43.20     21.98 o 
 -12   7  10      128.77      113.56     34.65 o 
 -11   7  10       69.53      100.53     24.30 o 
 -10   7  10       81.14       67.22     26.93 o 
  -9   7  10      166.39      221.00     23.75 o 
  -8   7  10      436.18      408.72     27.03 o 
  -7   7  10       16.11       61.51     24.96 o 
  -6   7  10      334.58      354.82     50.88 o 
  -5   7  10     1017.15      971.35     80.87 o 
  -4   7  10      419.11      476.45     30.62 o 
  -3   7  10       48.18       27.72     28.02 o 
  -2   7  10      179.92      165.89     34.42 o 
  -1   7  10       89.07       95.23     33.79 o 
   0   7  10       57.82       79.92     22.01 o 
   1   7  10        6.59      -10.10     14.51 o 
   2   7  10        0.14       -3.49     16.58 o 
   3   7  10        8.02       13.90     16.99 o 
   4   7  10        1.82       16.23     16.89 o 
   5   7  10       27.70       40.61     19.10 o 
   6   7  10       32.05        5.30     25.35 o 
   7   7  10       47.73       55.71     20.71 o 
   8   7  10       10.90       -2.89     18.09 o 
   9   7  10       16.48       28.56     20.39 o 
  10   7  10       31.67       18.66     20.85 o 
  -9   8  10       43.41       63.68     28.44 o 
  -8   8  10      232.27      269.27     38.44 o 
  -7   8  10       70.15       80.31     30.30 o 
  -6   8  10       74.43      102.67     23.98 o 
  -5   8  10      200.01      234.49     37.07 o 
  -4   8  10      145.16      190.50     36.96 o 
  -3   8  10      418.68      410.31     64.18 o 
  -2   8  10      375.58      453.29     48.22 o 
  -1   8  10      914.38      823.26     74.31 o 
   0   8  10       35.07       12.90     21.54 o 
   1   8  10      246.03      258.52     37.28 o 
   2   8  10      176.59      195.66     30.36 o 
   3   8  10       66.32       94.46     25.83 o 
   4   8  10       57.16       42.66     25.80 o 
   5   8  10      636.96      628.29     38.20 o 
   6   8  10       24.48       23.43     19.27 o 
   7   8  10       98.08      203.64     26.89 o 
   8   8  10       10.89       39.25     25.82 o 
  -4   9  10        3.27       63.71     39.57 o 
  -3   9  10       52.95      111.07     35.31 o 
  -2   9  10      116.26      146.41     67.55 o 
  -1   9  10        4.29      -42.41     28.27 o 
   0   9  10       33.96       75.13     66.11 o 
   1   9  10      159.72      262.54     32.80 o 
   2   9  10       45.85       65.42     36.22 o 
   3   9  10       18.32       71.53     33.87 o 
 -18   1  11       70.03       92.18     22.19 o 
 -17   1  11      858.87      780.84     37.75 o 
 -16   1  11        0.51       -0.89     24.66 o 
 -15   1  11       67.57       43.47     18.72 o 
 -14   1  11       70.16       85.69     19.99 o 
 -13   1  11        0.41        1.44     16.55 o 
 -12   1  11        0.03      -13.18     15.52 o 
 -11   1  11        8.22       26.13     16.91 o 
 -10   1  11      225.71      250.37     23.28 o 
  -9   1  11      269.77      299.39     23.80 o 
  -8   1  11      105.09       91.07     17.82 o 
  -7   1  11      898.96      774.49     26.78 o 
  -6   1  11       36.19       48.49     16.62 o 
  -5   1  11      212.43      343.48     21.16 o 
  -4   1  11       22.28        6.76     10.11 o 
  -3   1  11      784.50      713.32     22.25 o 
  -2   1  11        3.22       -5.16     10.07 o 
  -1   1  11     2674.16     2573.32     49.05 o 
   0   1  11       17.12       11.74      9.18 o 
   1   1  11       77.74       94.94     11.45 o 
   2   1  11       66.49       77.10     10.77 o 
   3   1  11     2905.82     2670.31     36.04 o 
   4   1  11       27.62       23.00     12.47 o 
   5   1  11      664.63      578.76     19.34 o 
   6   1  11      210.85      207.41     18.83 o 
   7   1  11     2323.48     2383.37     53.72 o 
   8   1  11       52.77       57.51     16.39 o 
   9   1  11      732.43      750.11     25.81 o 
  10   1  11       43.51       28.58     15.43 o 
  11   1  11     1187.78     1124.37     31.28 o 
  12   1  11       27.25       19.26     14.66 o 
  13   1  11        2.69       18.37     16.08 o 
  14   1  11       34.91       42.00     17.95 o 
  15   1  11      974.40      905.12     44.29 o 
  16   1  11       13.40       17.08     19.14 o 
 -17   2  11       24.69       22.95     19.18 o 
 -16   2  11      197.66      235.91     26.74 o 
 -15   2  11       87.90      102.36     30.23 o 
 -14   2  11      183.55      194.65     23.04 o 
 -13   2  11     1575.78     1448.60     45.55 o 
 -12   2  11      250.56      261.09     24.28 o 
 -11   2  11      366.34      419.77     25.43 o 
 -10   2  11       17.31       23.69     16.84 o 
  -9   2  11     1839.23     1719.21     69.79 o 
  -8   2  11        0.96       -0.28     15.16 o 
  -7   2  11      202.97      226.89     21.52 o 
  -6   2  11       27.39       16.57     12.86 o 
  -5   2  11      405.88      388.13     18.64 o 
  -4   2  11       98.08      104.77     15.13 o 
  -3   2  11     1312.83     1185.53     30.49 o 
  -2   2  11        8.74      -15.43     11.80 o 
  -1   2  11       45.42       70.70     11.87 o 
   0   2  11      305.76      324.72     15.46 o 
   1   2  11     1042.08      966.45     22.59 o 
   2   2  11       96.36      118.16     15.13 o 
   3   2  11       15.14       26.88     12.88 o 
   4   2  11      358.04      388.76     21.31 o 
   5   2  11     3251.37     3006.97     46.92 o 
   6   2  11      398.92      442.30     26.38 o 
   7   2  11     1237.36     1310.98     32.38 o 
   8   2  11      269.74      330.25     24.06 o 
   9   2  11     1139.69     1180.74     37.19 o 
  10   2  11       18.78       11.38     15.45 o 
  11   2  11      547.29      482.85     28.79 o 
  12   2  11        0.09       13.69     19.04 o 
  13   2  11      224.19      226.70     36.38 o 
  14   2  11       20.30      -10.97     19.27 o 
  15   2  11      455.33      525.36     35.76 o 
  16   2  11        2.68      -30.71     20.47 o 
 -17   3  11      208.70      233.56     29.96 o 
 -16   3  11       67.13       94.10     25.40 o 
 -15   3  11      348.03      429.92     30.24 o 
 -14   3  11     1048.23      947.68     34.13 o 
 -13   3  11     1170.65     1009.86     32.97 o 
 -12   3  11        7.59      -19.19     15.94 o 
 -11   3  11       43.14       49.63     18.25 o 
 -10   3  11      666.92      625.35     27.11 o 
  -9   3  11      450.88      438.91     24.69 o 
  -8   3  11      487.01      426.30     23.39 o 
  -7   3  11       70.95       73.73     14.68 o 
  -6   3  11      424.57      398.91     19.31 o 
  -5   3  11       39.62       40.47     14.11 o 
  -4   3  11      656.82      671.51     24.92 o 
  -3   3  11        3.19      -18.39     12.26 o 
  -2   3  11      505.60      438.52     16.20 o 
  -1   3  11       49.99       45.67     11.50 o 
   0   3  11      862.31      742.10     27.21 o 
   1   3  11     1229.34     1127.47     34.81 o 
   2   3  11        0.15       -9.25     12.30 o 
   3   3  11      252.21      311.55     19.80 o 
   4   3  11       71.02       76.92     15.05 o 
   5   3  11       38.05       30.27     13.90 o 
   6   3  11        0.10        3.77     13.04 o 
   7   3  11      314.43      303.73     20.44 o 
   8   3  11       75.34       82.58     15.41 o 
   9   3  11      849.33      771.45     58.60 o 
  10   3  11       60.88        8.43     19.77 o 
  11   3  11      294.46      320.34     31.34 o 
  12   3  11       10.65       -1.39     20.43 o 
  13   3  11      755.20      634.09     36.63 o 
  14   3  11        2.63       -9.08     22.57 o 
  15   3  11      111.13      142.35     29.27 o 
 -16   4  11       78.28      101.19     34.54 o 
 -15   4  11      329.82      312.25     38.54 o 
 -14   4  11       22.15       15.94     21.39 o 
 -13   4  11      323.69      341.36     32.86 o 
 -12   4  11      506.00      481.23     28.97 o 
 -11   4  11     1312.38     1152.61     40.67 o 
 -10   4  11      117.76       86.98     18.93 o 
  -9   4  11      109.64      105.95     29.03 o 
  -8   4  11       10.81        7.42     15.04 o 
  -7   4  11     1188.05     1107.79     27.32 o 
  -6   4  11     1334.93     1217.95     43.71 o 
  -5   4  11       66.66       57.95     15.51 o 
  -4   4  11       65.36       61.29     14.62 o 
  -3   4  11      666.56      643.58     32.05 o 
  -2   4  11     1848.19     1721.75     41.68 o 
  -1   4  11     1096.87     1100.75     40.86 o 
   0   4  11      444.23      432.17     19.63 o 
   1   4  11       55.70       28.25     13.56 o 
   2   4  11      678.55      675.08     22.54 o 
   3   4  11      284.70      316.32     20.75 o 
   4   4  11     2643.87     2471.35    112.09 o 
   5   4  11        1.20       -9.79     15.55 o 
   6   4  11      183.81      195.93     22.46 o 
   7   4  11       17.31       -3.78     16.74 o 
   8   4  11      344.59      390.61     27.58 o 
   9   4  11       14.08        5.13     16.59 o 
  10   4  11        1.91      -11.08     18.99 o 
  11   4  11       54.27       67.05     22.80 o 
  12   4  11      278.68      309.38     42.21 o 
  13   4  11       77.23       91.87     42.81 o 
  14   4  11       47.77       60.47     26.54 o 
 -15   5  11      511.41      466.63     35.92 o 
 -14   5  11       15.22        9.29     22.80 o 
 -13   5  11        9.77       31.38     23.14 o 
 -12   5  11      256.39      339.39     32.81 o 
 -11   5  11      955.25      828.39     37.11 o 
 -10   5  11      139.78      168.70     26.00 o 
  -9   5  11     1153.23     1018.66     52.88 o 
  -8   5  11       10.50        4.42     13.17 o 
  -7   5  11      558.97      528.26     21.82 o 
  -6   5  11      568.89      585.39     22.30 o 
  -5   5  11     4179.85     3898.08    108.84 o 
  -4   5  11      235.90      252.61     19.65 o 
  -3   5  11      233.45      251.46     22.24 o 
  -2   5  11       44.41       16.45     13.71 o 
  -1   5  11     2478.02     2195.19     70.00 o 
   0   5  11      199.53      223.04     18.43 o 
   1   5  11      236.82      273.60     23.24 o 
   2   5  11       12.32       -9.26     15.33 o 
   3   5  11     1261.13     1184.92     67.47 o 
   4   5  11     1031.71      970.73     47.81 o 
   5   5  11       38.06       17.28     17.16 o 
   6   5  11        5.68       -2.74     15.86 o 
   7   5  11       66.22       67.66     19.90 o 
   8   5  11     1371.72     1245.17     64.42 o 
   9   5  11       41.28       -0.33     21.22 o 
  10   5  11        2.33      -13.59     17.51 o 
  11   5  11       23.40       -0.90     21.24 o 
  12   5  11      391.25      409.09     36.55 o 
  13   5  11       92.78       57.74     25.80 o 
 -13   6  11       61.91       86.44     37.86 o 
 -12   6  11      232.22      249.64     30.59 o 
 -11   6  11        3.27      -13.65     20.80 o 
 -10   6  11        1.87        0.71     25.26 o 
  -9   6  11      195.99      260.67     27.70 o 
  -8   6  11       13.55       30.12     16.79 o 
  -7   6  11       11.66        4.43     15.77 o 
  -6   6  11        2.07        0.35     14.80 o 
  -5   6  11       45.18       64.47     20.20 o 
  -4   6  11       63.36       71.99     15.29 o 
  -3   6  11       27.20       19.44     19.30 o 
  -2   6  11      547.85      530.00     29.35 o 
  -1   6  11       12.45       12.04     19.89 o 
   0   6  11        4.96      -12.14     14.42 o 
   1   6  11      249.13      286.36     23.83 o 
   2   6  11      485.08      478.71     25.82 o 
   3   6  11       72.74       87.57     18.99 o 
   4   6  11       35.75       10.35     17.46 o 
   5   6  11      496.69      440.16     27.12 o 
   6   6  11      584.07      569.54     28.78 o 
   7   6  11       63.59       74.62     21.25 o 
   8   6  11        0.01        6.98     17.65 o 
   9   6  11      257.04      315.15     36.93 o 
  10   6  11      337.10      369.54     50.56 o 
  11   6  11       13.80      -16.41     19.49 o 
  12   6  11       80.94       74.85     26.54 o 
 -11   7  11       54.98       60.90     30.05 o 
 -10   7  11        5.39       33.67     22.57 o 
  -9   7  11      133.41      202.20     22.04 o 
  -8   7  11      269.50      322.72     30.99 o 
  -7   7  11      145.90      167.01     24.75 o 
  -6   7  11       47.36       47.09     20.45 o 
  -5   7  11      178.19      221.83     35.45 o 
  -4   7  11      150.87      205.75     47.77 o 
  -3   7  11      500.63      517.25     54.53 o 
  -2   7  11       23.11      -11.81     30.22 o 
  -1   7  11        7.21      -31.28     26.59 o 
   0   7  11      357.38      444.85     49.70 o 
   1   7  11       26.58       28.69     18.12 o 
   2   7  11      151.20      185.48     26.19 o 
   3   7  11       47.98       44.39     18.65 o 
   4   7  11      116.34      140.16     21.58 o 
   5   7  11        4.63       -0.86     18.07 o 
   6   7  11       35.31       39.92     20.79 o 
   7   7  11       81.28       91.54     22.91 o 
   8   7  11      298.53      383.79     30.61 o 
   9   7  11        0.14      -27.51     19.62 o 
  10   7  11       50.16       12.58     21.88 o 
  -8   8  11       28.14       73.61     32.13 o 
  -7   8  11        5.08       57.26     23.05 o 
  -6   8  11      318.01      351.83     72.86 o 
  -5   8  11      172.67      192.67     36.63 o 
  -4   8  11       21.60      -21.62     28.96 o 
  -3   8  11       64.52       78.95     32.46 o 
  -2   8  11      267.76      248.28     42.29 o 
  -1   8  11      329.53      388.66     47.13 o 
   0   8  11       48.64       47.34     34.42 o 
   1   8  11        7.69      -41.97     27.98 o 
   2   8  11       67.38       57.74     26.35 o 
   3   8  11      189.75      207.90     30.76 o 
   4   8  11      139.26      150.37     28.90 o 
   5   8  11       80.49      125.67     47.70 o 
   6   8  11       28.92       50.04     21.30 o 
 -17   0  12       32.99       47.63     27.82 o 
 -16   0  12       12.08       16.36     26.59 o 
 -15   0  12       62.18       54.05     28.17 o 
 -14   0  12      912.30      791.93     55.97 o 
 -13   0  12       84.17      110.12     29.34 o 
 -12   0  12      161.64      152.22     31.04 o 
 -11   0  12      385.33      443.89     40.93 o 
 -10   0  12     8274.77     7796.71    238.85 o 
  -9   0  12      358.42      412.30     38.83 o 
  -8   0  12      549.23      509.11     35.41 o 
  -7   0  12     1196.06     1084.71    137.52 o 
  -6   0  12     5634.60     5336.13    159.23 o 
  -5   0  12      453.85      432.27     31.98 o 
  -4   0  12      409.33      393.54     29.82 o 
  -3   0  12      942.03      797.17     56.42 o 
  -2   0  12     3206.09     2785.93    156.09 o 
  -1   0  12      335.80      374.11     24.92 o 
   0   0  12      718.13      675.99     26.43 o 
   1   0  12       43.13       57.13     18.01 o 
   2   0  12      123.26      193.74     21.44 o 
   3   0  12      369.43      384.69     34.04 o 
   4   0  12     3375.38     3084.84    163.58 o 
   5   0  12        5.66      -27.58     18.38 o 
   6   0  12       14.44       10.89     37.47 o 
   7   0  12      238.07      241.33     27.82 o 
   8   0  12     1905.48     1957.32     53.27 o 
   9   0  12        6.76      -19.06     19.66 o 
  10   0  12      763.35      697.29     34.40 o 
  11   0  12       72.71       50.48     22.48 o 
  12   0  12        8.88       -0.71     24.17 o 
  13   0  12        5.04        9.19     32.64 o 
  14   0  12      804.46      775.93     75.07 o 
  15   0  12        0.53      -36.68     24.46 o 
 -17   1  12       95.26       86.94     22.04 o 
 -16   1  12        4.41       10.82     19.42 o 
 -15   1  12      302.74      345.12     31.23 o 
 -14   1  12       11.69      -14.83     17.95 o 
 -13   1  12      143.40      125.19     21.91 o 
 -12   1  12      189.10      190.06     22.28 o 
 -11   1  12      372.82      405.90     30.64 o 
 -10   1  12      270.58      342.59     25.66 o 
  -9   1  12      283.11      330.87     24.95 o 
  -8   1  12      117.85      144.51     20.09 o 
  -7   1  12      208.23      233.13     22.47 o 
  -6   1  12      366.19      400.01     24.84 o 
  -5   1  12      300.15      336.98     23.07 o 
  -4   1  12     2680.86     2502.45    111.27 o 
  -3   1  12      146.07      149.82     14.18 o 
  -2   1  12      223.21      324.77     16.63 o 
  -1   1  12      105.83      124.68     13.76 o 
   0   1  12     3162.07     2818.40     47.72 o 
   1   1  12       99.76       93.83     12.31 o 
   2   1  12        4.06        5.87     12.30 o 
   3   1  12      267.60      305.06     18.39 o 
   4   1  12      781.69      697.49     20.70 o 
   5   1  12       96.49       65.52     15.75 o 
   6   1  12      294.14      333.62     21.92 o 
   7   1  12       68.57       74.52     16.97 o 
   8   1  12     1650.94     1570.08     33.83 o 
   9   1  12      110.88      128.85     18.30 o 
  10   1  12      307.44      305.20     23.27 o 
  11   1  12       43.47       12.35     15.33 o 
  12   1  12      468.70      491.94     25.33 o 
  13   1  12       33.35       26.00     17.18 o 
  14   1  12      456.14      448.17     26.47 o 
  15   1  12       81.41      125.18     21.24 o 
 -17   2  12       73.07       72.47     21.15 o 
 -16   2  12        6.94       -8.09     18.63 o 
 -15   2  12      122.36      134.48     23.85 o 
 -14   2  12       70.42      106.23     21.66 o 
 -13   2  12       58.55       49.22     19.04 o 
 -12   2  12      293.35      309.61     26.21 o 
 -11   2  12      594.77      522.92     26.00 o 
 -10   2  12      434.77      415.79     24.34 o 
  -9   2  12       30.67       34.11     16.87 o 
  -8   2  12     1184.37     1091.46     34.68 o 
  -7   2  12      390.92      393.47     23.93 o 
  -6   2  12        2.69        7.72     16.44 o 
  -5   2  12      231.23      273.64     19.08 o 
  -4   2  12        0.01      -18.29     12.19 o 
  -3   2  12      868.46      736.97     36.71 o 
  -2   2  12        9.87       15.96     10.57 o 
  -1   2  12      482.84      457.99     16.00 o 
   0   2  12      180.35      213.94     14.21 o 
   1   2  12      406.66      398.44     24.20 o 
   2   2  12     2918.72     2792.68    112.49 o 
   3   2  12      671.98      667.14     22.88 o 
   4   2  12       53.29       54.38     15.00 o 
   5   2  12       18.53       -5.39     13.14 o 
   6   2  12     3403.89     3350.12    115.34 o 
   7   2  12       48.51       64.54     17.51 o 
   8   2  12        0.02       -6.52     14.83 o 
   9   2  12        3.76       -1.34     26.93 o 
  10   2  12      427.56      434.18     28.99 o 
  11   2  12      151.53      155.72     19.84 o 
  12   2  12     1015.10     1023.71     41.62 o 
  13   2  12        1.28      -25.09     22.29 o 
  14   2  12       84.92       50.33     23.42 o 
  15   2  12        4.30      -21.23     21.41 o 
 -16   3  12        9.58       29.34     18.43 o 
 -15   3  12      372.43      400.30     30.03 o 
 -14   3  12      354.26      389.51     43.07 o 
 -13   3  12        0.73        5.40     18.77 o 
 -12   3  12       11.50      -17.62     17.06 o 
 -11   3  12        3.44        9.06     17.26 o 
 -10   3  12       28.94       14.87     17.08 o 
  -9   3  12      443.20      458.15     26.96 o 
  -8   3  12      765.51      762.48     28.18 o 
  -7   3  12        7.58       20.85     16.21 o 
  -6   3  12     2661.53     2500.76     68.61 o 
  -5   3  12      157.38      173.89     17.78 o 
  -4   3  12      350.39      389.71     20.47 o 
  -3   3  12       29.53       25.85     13.60 o 
  -2   3  12     5397.35     4699.90    157.01 o 
  -1   3  12      116.89      109.43     16.35 o 
   0   3  12       45.56       42.45     14.14 o 
   1   3  12      346.12      379.35     21.05 o 
   2   3  12     2941.27     2779.31    102.49 o 
   3   3  12        6.55      -14.51     12.07 o 
   4   3  12      272.93      279.59     20.04 o 
   5   3  12       63.25       74.85     16.00 o 
   6   3  12       29.61       22.13     13.61 o 
   7   3  12      509.06      469.73     21.23 o 
   8   3  12      965.81      998.38     54.87 o 
   9   3  12      631.22      584.93     32.66 o 
  10   3  12      898.26      770.05     43.23 o 
  11   3  12       99.53      124.06     30.15 o 
  12   3  12       51.84       34.74     23.53 o 
  13   3  12      221.59      241.11     31.58 o 
  14   3  12      913.95      781.66     86.45 o 
 -15   4  12        0.54       25.64     22.71 o 
 -14   4  12      444.54      469.09     38.44 o 
 -13   4  12       12.30       17.96     31.25 o 
 -12   4  12     1166.67     1074.08     57.26 o 
 -11   4  12       75.81       77.69     20.23 o 
 -10   4  12     3327.36     2972.37    161.17 o 
  -9   4  12       29.38       15.82     17.53 o 
  -8   4  12       13.32        8.17     15.97 o 
  -7   4  12      140.60      153.66     24.16 o 
  -6   4  12     7350.27     6711.85    156.88 o 
  -5   4  12       13.50        8.76     18.62 o 
  -4   4  12      181.51      187.54     18.33 o 
  -3   4  12      135.36      124.45     16.77 o 
  -2   4  12     1440.18     1293.01     51.68 o 
  -1   4  12      694.99      622.54     26.66 o 
   0   4  12     2065.02     1858.04     69.84 o 
   1   4  12        8.75        0.09     13.19 o 
   2   4  12        0.21      -18.36     14.57 o 
   3   4  12      649.48      652.92     27.94 o 
   4   4  12     1878.01     1883.43     61.99 o 
   5   4  12      464.59      458.68     31.12 o 
   6   4  12      587.86      563.23     27.46 o 
   7   4  12      398.20      436.55     27.11 o 
   8   4  12       92.42       87.67     20.94 o 
   9   4  12      349.18      362.80     31.90 o 
  10   4  12      625.09      605.92     35.63 o 
  11   4  12      342.19      373.84     32.64 o 
  12   4  12        6.34      -29.60     19.73 o 
  13   4  12       89.26      145.45     47.02 o 
  14   4  12       22.56       29.80     43.47 o 
 -14   5  12       13.31      -14.69     20.98 o 
 -13   5  12       46.06       60.17     27.67 o 
 -12   5  12        0.45       -6.02     26.89 o 
 -11   5  12      798.42      680.93     35.04 o 
 -10   5  12        0.62      -21.07     19.75 o 
  -9   5  12      192.92      225.01     27.63 o 
  -8   5  12       55.26       66.08     22.29 o 
  -7   5  12      852.64      784.18     25.16 o 
  -6   5  12      119.50      157.10     18.07 o 
  -5   5  12      991.25      968.78     26.85 o 
  -4   5  12      463.94      446.69     20.76 o 
  -3   5  12      215.14      253.19     23.02 o 
  -2   5  12      104.94      131.00     19.64 o 
  -1   5  12     1927.48     1745.95     78.56 o 
   0   5  12     1254.93     1150.61     42.92 o 
   1   5  12      307.88      312.51     23.46 o 
   2   5  12      165.15      194.25     22.60 o 
   3   5  12      634.07      597.68     28.03 o 
   4   5  12     2457.68     2278.08    102.64 o 
   5   5  12        5.14      -14.29     17.22 o 
   6   5  12       33.29       27.23     19.12 o 
   7   5  12       41.35       29.39     18.04 o 
   8   5  12     1479.65     1375.21     59.90 o 
   9   5  12       41.84       13.51     19.60 o 
  10   5  12       68.96       36.63     28.88 o 
  11   5  12       21.92       -4.12     22.56 o 
  12   5  12      286.81      268.45     32.58 o 
 -12   6  12       13.35       -0.43     22.41 o 
 -11   6  12       18.11        9.65     21.85 o 
 -10   6  12      250.98      245.73     35.34 o 
  -9   6  12       14.81       31.72     22.27 o 
  -8   6  12       20.48       29.02     27.29 o 
  -7   6  12        4.31        2.16     26.12 o 
  -6   6  12      103.43      100.17     19.06 o 
  -5   6  12      212.60      252.94     22.81 o 
  -4   6  12       28.29       29.04     16.37 o 
  -3   6  12      314.33      372.53     42.31 o 
  -2   6  12      625.78      648.32     63.19 o 
  -1   6  12      287.18      353.49     30.19 o 
   0   6  12      170.99      166.68     42.02 o 
   1   6  12       35.05       19.65     16.85 o 
   2   6  12      939.25      913.27     65.33 o 
   3   6  12      708.17      648.38     35.66 o 
   4   6  12       80.63       81.40     22.57 o 
   5   6  12       33.02       -3.56     16.67 o 
   6   6  12     1605.06     1478.79    129.68 o 
   7   6  12      181.09      255.61     26.80 o 
   8   6  12      131.81      128.31     23.70 o 
   9   6  12       51.00       24.32     21.67 o 
  10   6  12      988.52      857.94     78.14 o 
  11   6  12        6.54      -33.23     22.15 o 
 -10   7  12       81.48       83.07     23.70 o 
  -9   7  12      145.15      167.69     27.73 o 
  -8   7  12        3.50       15.03     19.37 o 
  -7   7  12       14.45       39.69     21.03 o 
  -6   7  12       82.05      109.09     31.22 o 
  -5   7  12      284.50      368.51     43.42 o 
  -4   7  12        1.00      -11.88     28.19 o 
  -3   7  12       60.49       96.77     33.36 o 
  -2   7  12       73.26       42.66     55.01 o 
  -1   7  12      209.26      270.64     42.05 o 
   0   7  12        2.96       -7.90     29.07 o 
   1   7  12      331.74      389.26     34.48 o 
   2   7  12       13.42       28.11     19.02 o 
   3   7  12      322.97      380.74     29.41 o 
   4   7  12        4.91       23.82     26.33 o 
   5   7  12       58.22       57.01     23.28 o 
   6   7  12        0.03      -24.70     21.59 o 
   7   7  12       70.01      104.62     22.81 o 
   8   7  12      279.17      362.89     32.59 o 
  -6   8  12       29.78       62.16     30.31 o 
  -5   8  12        0.61       27.08     35.22 o 
  -4   8  12       35.13       92.51     33.94 o 
  -3   8  12       94.67       44.40     34.33 o 
  -2   8  12        6.35       16.51     32.23 o 
  -1   8  12       80.57       86.31     50.18 o 
   0   8  12      144.22      181.49     39.98 o 
   1   8  12      224.88      247.38     43.53 o 
   2   8  12       12.25      -44.39     31.30 o 
   3   8  12       53.24       34.96     24.83 o 
   4   8  12      274.11      347.23     35.15 o 
   5   8  12      714.32      776.32     46.11 o 
 -16   1  13       47.65       66.15     22.07 o 
 -15   1  13      363.78      413.41     30.96 o 
 -14   1  13      189.93      185.43     24.22 o 
 -13   1  13      584.46      566.84     27.83 o 
 -12   1  13      217.12      258.41     25.02 o 
 -11   1  13     1312.93     1196.30     51.71 o 
 -10   1  13       74.29       95.41     19.49 o 
  -9   1  13      916.94      872.70     58.64 o 
  -8   1  13      475.33      456.53     24.69 o 
  -7   1  13        2.66       11.42     16.07 o 
  -6   1  13       70.07       68.68     18.66 o 
  -5   1  13       63.89       52.90     16.86 o 
  -4   1  13      462.71      408.78     22.53 o 
  -3   1  13       60.14       74.79     15.37 o 
  -2   1  13      197.60      220.61     16.18 o 
  -1   1  13       20.26       29.98     12.43 o 
   0   1  13      129.65      153.32     14.86 o 
   1   1  13     1071.86     1069.58     23.76 o 
   2   1  13       10.33        2.57     12.63 o 
   3   1  13        1.65      -17.67     12.72 o 
   4   1  13        0.56      -10.93     14.30 o 
   5   1  13     1652.09     1598.99     33.05 o 
   6   1  13        2.31       -3.17     14.27 o 
   7   1  13        0.07      -13.48     14.22 o 
   8   1  13        6.84      -21.89     14.59 o 
   9   1  13       86.71       86.24     17.81 o 
  10   1  13        9.73      -22.02     14.68 o 
  11   1  13       76.77      126.47     22.97 o 
  12   1  13       47.56       27.95     16.67 o 
  13   1  13        8.78        4.79     16.56 o 
  14   1  13        0.76       23.19     18.02 o 
  15   1  13        3.40       -1.98     23.53 o 
 -16   2  13       53.08       69.20     29.67 o 
 -15   2  13      146.80      178.90     24.82 o 
 -14   2  13      241.65      285.47     27.25 o 
 -13   2  13        9.21        5.87     17.47 o 
 -12   2  13       14.16        2.32     22.15 o 
 -11   2  13     1670.85     1515.48     77.68 o 
 -10   2  13      349.16      346.12     26.79 o 
  -9   2  13      939.70      885.39     37.33 o 
  -8   2  13       90.34      101.14     19.48 o 
  -7   2  13     4680.14     4320.77     92.49 o 
  -6   2  13      359.37      365.70     30.21 o 
  -5   2  13      752.85      661.24     25.67 o 
  -4   2  13      485.81      459.34     27.02 o 
  -3   2  13     3321.82     2971.47    144.08 o 
  -2   2  13       83.72       91.00     17.98 o 
  -1   2  13       29.21       27.57     10.88 o 
   0   2  13       29.61       35.53     13.20 o 
   1   2  13        3.44        5.65     12.84 o 
   2   2  13      122.69      136.02     16.31 o 
   3   2  13      396.83      454.53     19.68 o 
   4   2  13       16.18       10.63     13.54 o 
   5   2  13     2463.91     2282.57     68.60 o 
   6   2  13        3.41        7.80     13.92 o 
   7   2  13      129.70      115.50     18.34 o 
   8   2  13       71.54       61.43     16.51 o 
   9   2  13     1748.92     1699.21     66.47 o 
  10   2  13        0.31       -6.31     17.71 o 
  11   2  13      552.20      537.44     26.58 o 
  12   2  13        6.36      -13.34     19.28 o 
  13   2  13       20.74       -8.66     19.99 o 
  14   2  13       18.24       10.63     21.77 o 
 -15   3  13       59.14       56.92     20.53 o 
 -14   3  13       23.96       26.24     22.51 o 
 -13   3  13      112.21      135.36     22.90 o 
 -12   3  13      280.65      308.16     26.76 o 
 -11   3  13      115.32      133.77     21.85 o 
 -10   3  13       50.30       70.70     19.19 o 
  -9   3  13      352.73      430.55     27.11 o 
  -8   3  13      398.52      409.83     26.29 o 
  -7   3  13       82.25       93.72     18.68 o 
  -6   3  13        1.30       -5.70     15.68 o 
  -5   3  13      151.11      189.39     17.90 o 
  -4   3  13       43.61       37.21     14.72 o 
  -3   3  13      656.55      607.27     38.53 o 
  -2   3  13      180.04      202.62     22.31 o 
  -1   3  13       10.65        5.11     16.45 o 
   0   3  13      886.60      772.64     24.34 o 
   1   3  13      605.55      556.99     22.27 o 
   2   3  13       76.39       74.54     15.73 o 
   3   3  13      856.11      733.95     24.74 o 
   4   3  13      395.11      379.82     20.82 o 
   5   3  13      411.55      403.70     21.19 o 
   6   3  13      431.57      384.30     22.99 o 
   7   3  13     2944.09     2746.86     90.40 o 
   8   3  13      234.46      246.61     33.43 o 
   9   3  13     1080.93      980.90     78.38 o 
  10   3  13      640.11      628.72     39.70 o 
  11   3  13      373.72      411.04     32.44 o 
  12   3  13        9.78        3.78     21.62 o 
  13   3  13        0.29      -32.01     27.49 o 
  14   3  13      672.84      605.87     47.94 o 
 -14   4  13      232.74      275.16     38.93 o 
 -13   4  13       95.04      133.73     30.12 o 
 -12   4  13      280.77      275.15     25.44 o 
 -11   4  13      101.08      123.14     21.99 o 
 -10   4  13      803.49      774.97     31.07 o 
  -9   4  13      413.70      450.54     26.74 o 
  -8   4  13      585.23      553.44     36.50 o 
  -7   4  13      298.95      368.32     26.24 o 
  -6   4  13      589.86      547.71     25.12 o 
  -5   4  13       66.58       74.44     15.09 o 
  -4   4  13     2159.89     1914.93     68.98 o 
  -3   4  13       45.75       28.64     21.17 o 
  -2   4  13      146.74      133.29     20.20 o 
  -1   4  13      123.13      128.39     19.55 o 
   0   4  13     2062.66     1753.59     87.87 o 
   1   4  13      575.51      557.62     22.87 o 
   2   4  13      482.02      502.72     21.96 o 
   3   4  13        0.02      -20.49     13.66 o 
   4   4  13      343.30      355.42     27.05 o 
   5   4  13     3909.68     3654.61    187.23 o 
   6   4  13      529.03      551.66     28.35 o 
   7   4  13      105.18      127.09     21.65 o 
   8   4  13       46.36       15.19     21.87 o 
   9   4  13     2290.28     2065.78    126.80 o 
  10   4  13      236.01      265.61     63.97 o 
  11   4  13       35.55       17.03     22.97 o 
  12   4  13      110.30      114.98     27.77 o 
  13   4  13      684.75      611.92     37.63 o 
 -13   5  13      118.12      138.68     27.26 o 
 -12   5  13       18.97       23.16     22.31 o 
 -11   5  13      139.01      113.72     26.65 o 
 -10   5  13      139.97      191.49     29.70 o 
  -9   5  13      615.75      561.76     32.92 o 
  -8   5  13       16.31       13.07     17.24 o 
  -7   5  13        9.12      -19.73     17.19 o 
  -6   5  13       77.75      105.21     17.29 o 
  -5   5  13      595.47      579.53     30.55 o 
  -4   5  13       85.68       68.29     19.50 o 
  -3   5  13      662.88      628.94     40.12 o 
  -2   5  13       11.20       -7.25     16.87 o 
  -1   5  13     1045.69      979.93     40.67 o 
   0   5  13      254.22      265.35     29.40 o 
   1   5  13     1188.53     1124.73     62.54 o 
   2   5  13      128.35      156.24     22.98 o 
   3   5  13      416.88      428.61     26.56 o 
   4   5  13      241.87      290.96     26.20 o 
   5   5  13      834.85      744.52     47.36 o 
   6   5  13      428.57      467.10     30.26 o 
   7   5  13        9.24      -24.08     17.69 o 
   8   5  13      133.32      126.76     23.54 o 
   9   5  13      249.06      252.21     35.11 o 
  10   5  13      487.39      458.95     34.10 o 
  11   5  13       19.04        2.47     22.42 o 
 -11   6  13        6.94       41.03     36.28 o 
 -10   6  13       16.37       14.80     22.53 o 
  -9   6  13       28.65       37.77     23.50 o 
  -8   6  13        6.18       -4.70     18.88 o 
  -7   6  13       15.75       21.07     66.59 o 
  -6   6  13       41.11       43.47     18.12 o 
  -5   6  13       27.38      -14.45     19.42 o 
  -4   6  13       12.26       -1.74     26.20 o 
  -3   6  13        9.78      -31.35     28.78 o 
  -2   6  13      610.29      613.02     42.81 o 
  -1   6  13       13.58       -4.14     21.44 o 
   0   6  13        8.67      -30.92     20.61 o 
   1   6  13      228.92      227.67     30.76 o 
   2   6  13      107.48      150.58     22.15 o 
   3   6  13        9.08      -11.34     19.64 o 
   4   6  13      173.24      211.83     24.52 o 
   5   6  13      249.09      261.61     26.86 o 
   6   6  13      737.68      751.66     39.56 o 
   7   6  13       79.12       85.77     35.94 o 
   8   6  13        2.85        7.09     20.46 o 
   9   6  13      295.31      316.24     30.29 o 
  10   6  13      763.77      767.57     83.33 o 
  -9   7  13       57.66       69.70     71.41 o 
  -8   7  13        0.51        5.57     28.52 o 
  -7   7  13      164.34      223.04     48.74 o 
  -6   7  13        7.82      -19.50     24.97 o 
  -5   7  13       19.44       13.60     27.29 o 
  -4   7  13       41.35       59.38     57.42 o 
  -3   7  13        0.06       -2.62     46.81 o 
  -2   7  13        0.34       32.90     30.60 o 
  -1   7  13       22.30       21.23     34.74 o 
   0   7  13       10.72      -10.05     22.41 o 
   1   7  13       23.98       13.58     23.53 o 
   2   7  13        0.16      -20.66     23.52 o 
   3   7  13      101.20      119.35     23.10 o 
   4   7  13      289.13      389.40     27.78 o 
   5   7  13        9.25      -12.94     19.36 o 
   6   7  13       35.20       52.41     33.52 o 
   7   7  13       22.92      -28.81     19.21 o 
  -4   8  13        5.97        0.86     29.20 o 
  -3   8  13       18.11       16.90     31.46 o 
  -2   8  13       96.03      150.34     38.44 o 
  -1   8  13       84.30       66.44     35.86 o 
   0   8  13       60.24      120.72     38.14 o 
   1   8  13        7.44      -30.82     32.56 o 
   2   8  13      102.19       91.43     39.02 o 
   3   8  13       31.49       51.43     36.47 o 
 -16   0  14      219.62      241.44     38.20 o 
 -15   0  14       71.36       28.79     29.68 o 
 -14   0  14        6.92       16.44     25.53 o 
 -13   0  14       17.67      -12.52     47.77 o 
 -12   0  14     3088.60     2898.24    108.09 o 
 -11   0  14      118.77      127.07     32.37 o 
 -10   0  14      651.15      636.39     43.91 o 
  -9   0  14       67.94       66.63     25.90 o 
  -8   0  14     1263.66     1203.38     48.76 o 
  -7   0  14       34.67       37.80     24.31 o 
  -6   0  14      939.73      941.92     43.30 o 
  -5   0  14      373.87      397.21     34.09 o 
  -4   0  14      123.60      155.58     37.15 o 
  -3   0  14       70.85       68.22     24.84 o 
  -2   0  14     6091.93     5659.35    551.53 o 
  -1   0  14     1105.56      912.31     41.48 o 
   0   0  14     1856.59     1761.04     54.64 o 
   1   0  14      248.36      267.55     31.30 o 
   2   0  14     5052.20     4374.95    142.35 o 
   3   0  14     1202.64     1011.55     43.98 o 
   4   0  14     2901.87     2680.80    130.77 o 
   5   0  14      240.28      234.76     37.15 o 
   6   0  14    11283.07    10579.07    524.51 o 
   7   0  14      350.98      392.29     36.87 o 
   8   0  14      189.40      268.65     56.94 o 
   9   0  14       40.93       65.72     34.26 o 
  10   0  14      612.05      537.86     42.95 o 
  11   0  14      120.64      117.08     31.99 o 
  12   0  14      518.30      592.12     81.06 o 
  13   0  14        0.02      -29.67     26.18 o 
  14   0  14       77.61      108.85     54.04 o 
 -16   1  14        0.77        4.65     19.36 o 
 -15   1  14       16.92       12.74     20.25 o 
 -14   1  14       18.75      -27.01     19.64 o 
 -13   1  14       89.54      104.67     22.89 o 
 -12   1  14       82.50      105.87     22.46 o 
 -11   1  14       32.88       37.37     19.03 o 
 -10   1  14        0.19       -4.70     17.42 o 
  -9   1  14       55.21       42.42     18.93 o 
  -8   1  14       21.46       40.56     16.26 o 
  -7   1  14      212.81      260.35     25.21 o 
  -6   1  14      490.04      462.32     24.10 o 
  -5   1  14      138.32      156.88     20.08 o 
  -4   1  14      438.49      433.17     22.70 o 
  -3   1  14      832.49      756.09     27.02 o 
  -2   1  14        4.45       -3.74     13.43 o 
  -1   1  14      311.51      328.23     18.30 o 
   0   1  14     1329.52     1171.88     27.78 o 
   1   1  14      746.50      652.67     23.66 o 
   2   1  14      279.78      310.86     22.00 o 
   3   1  14       64.34       60.00     16.30 o 
   4   1  14     2143.92     2050.21     46.76 o 
   5   1  14      516.42      477.96     22.60 o 
   6   1  14      689.51      643.62     24.97 o 
   7   1  14       86.29       86.95     18.22 o 
   8   1  14     2294.97     2169.62     64.87 o 
   9   1  14      250.41      289.51     24.55 o 
  10   1  14      296.30      325.96     27.38 o 
  11   1  14        0.82      -19.45     16.84 o 
  12   1  14      751.31      710.79     34.70 o 
  13   1  14       94.83      105.42     19.58 o 
  14   1  14      981.83     1016.09     60.50 o 
 -15   2  14       27.83       32.51     21.21 o 
 -14   2  14        0.00        3.83     19.40 o 
 -13   2  14      285.27      331.36     27.69 o 
 -12   2  14     1173.43     1079.45     68.40 o 
 -11   2  14       59.04       76.72     24.10 o 
 -10   2  14      199.37      245.01     25.20 o 
  -9   2  14      409.72      463.11     28.38 o 
  -8   2  14       86.21      102.55     20.22 o 
  -7   2  14       66.43       44.33     17.95 o 
  -6   2  14       49.98       47.62     17.17 o 
  -5   2  14      581.76      483.03     23.71 o 
  -4   2  14       24.22       23.44     16.58 o 
  -3   2  14        5.46      -19.17     13.31 o 
  -2   2  14        6.33       -0.53     15.71 o 
  -1   2  14        3.61       16.84     16.59 o 
   0   2  14        9.71       -3.39     13.29 o 
   1   2  14        0.89      -16.38     12.09 o 
   2   2  14        4.00       -6.61     13.05 o 
   3   2  14       49.32       29.57     13.69 o 
   4   2  14       12.29       15.24     15.38 o 
   5   2  14        0.43        6.64     14.97 o 
   6   2  14      467.10      443.27     22.58 o 
   7   2  14       15.88       10.55     15.51 o 
   8   2  14      724.50      735.25     30.68 o 
   9   2  14       11.04        2.78     15.26 o 
  10   2  14       17.35       14.38     19.70 o 
  11   2  14       54.69       40.35     18.45 o 
  12   2  14       21.93       23.26     21.31 o 
  13   2  14       28.54        5.32     21.55 o 
 -15   3  14       28.91       50.11     25.47 o 
 -14   3  14      371.60      406.95     30.66 o 
 -13   3  14        8.39       18.94     27.86 o 
 -12   3  14      439.86      499.07     29.48 o 
 -11   3  14       13.13      -14.41     17.93 o 
 -10   3  14      719.72      630.64     29.18 o 
  -9   3  14       16.64       16.15     17.58 o 
  -8   3  14      409.27      429.35     26.25 o 
  -7   3  14        2.63       -7.86     16.85 o 
  -6   3  14      412.22      455.90     26.36 o 
  -5   3  14      232.00      295.17     22.55 o 
  -4   3  14      283.83      302.74     23.54 o 
  -3   3  14      261.43      301.54     24.29 o 
  -2   3  14      784.14      706.70     27.94 o 
  -1   3  14       67.52       75.88     19.39 o 
   0   3  14     3055.08     2619.70    144.87 o 
   1   3  14       33.72       26.07     15.13 o 
   2   3  14       54.74       32.14     15.21 o 
   3   3  14      172.25      232.31     22.55 o 
   4   3  14     3796.72     3524.18    103.13 o 
   5   3  14      302.98      307.82     25.21 o 
   6   3  14      664.68      642.35     28.35 o 
   7   3  14      219.56      299.31     33.33 o 
   8   3  14      773.70      727.21     50.39 o 
   9   3  14       91.53       85.68     25.66 o 
  10   3  14      491.46      495.76     38.84 o 
  11   3  14      142.89      142.12     64.18 o 
  12   3  14       40.16       57.12     30.37 o 
  13   3  14       37.28       23.55     33.32 o 
 -14   4  14      148.99      160.33     36.20 o 
 -13   4  14       28.00       37.23     24.00 o 
 -12   4  14       46.56       46.66     20.40 o 
 -11   4  14        1.62      -24.31     17.46 o 
 -10   4  14      270.91      302.60     26.29 o 
  -9   4  14       35.85       42.82     18.87 o 
  -8   4  14       26.73       33.92     17.22 o 
  -7   4  14       11.08       -4.87     16.70 o 
  -6   4  14        0.03      -14.27     14.83 o 
  -5   4  14      355.07      371.67     24.60 o 
  -4   4  14      664.74      602.21     26.87 o 
  -3   4  14       69.96       72.69     19.18 o 
  -2   4  14        1.25        3.97     17.07 o 
  -1   4  14      366.12      349.90     26.30 o 
   0   4  14      270.78      294.63     33.85 o 
   1   4  14       48.33       75.87     22.43 o 
   2   4  14        0.47       -8.87     14.67 o 
   3   4  14      213.68      223.75     20.27 o 
   4   4  14      193.25      240.31     24.59 o 
   5   4  14      413.59      435.30     27.33 o 
   6   4  14       29.01       35.84     20.00 o 
   7   4  14       95.05      122.54     26.83 o 
   8   4  14      225.81      259.72     31.45 o 
   9   4  14      243.34      295.11     33.48 o 
  10   4  14      446.90      419.74     34.31 o 
  11   4  14       36.86       46.96     24.16 o 
  12   4  14      390.42      482.25     53.84 o 
 -12   5  14       60.02       75.50     25.42 o 
 -11   5  14      242.09      284.25     49.71 o 
 -10   5  14        1.45       10.32     21.18 o 
  -9   5  14      101.71      137.85     32.72 o 
  -8   5  14      190.64      224.49     23.85 o 
  -7   5  14      176.98      217.25     23.65 o 
  -6   5  14      166.21      177.03     26.80 o 
  -5   5  14        1.25       26.42     17.22 o 
  -4   5  14      400.49      403.19     26.48 o 
  -3   5  14       56.77       74.58     18.93 o 
  -2   5  14      214.13      205.64     22.88 o 
  -1   5  14        0.20        1.95     16.17 o 
   0   5  14      308.72      353.41     32.12 o 
   1   5  14      201.68      190.28     28.18 o 
   2   5  14        0.30      -29.92     19.95 o 
   3   5  14       45.50       27.76     19.26 o 
   4   5  14       78.25       93.72     21.49 o 
   5   5  14       12.43      -19.55     19.85 o 
   6   5  14      338.06      393.13     30.20 o 
   7   5  14       38.91       22.82     20.58 o 
   8   5  14      126.25      196.87     34.12 o 
   9   5  14      107.34      134.19     31.63 o 
  10   5  14      216.90      231.93     39.20 o 
 -10   6  14      163.79      223.47     29.00 o 
  -9   6  14      116.06      143.33     26.80 o 
  -8   6  14      145.13      183.59     50.10 o 
  -7   6  14       61.46      138.26     69.00 o 
  -6   6  14      232.92      258.79     38.25 o 
  -5   6  14      103.98       91.85     32.26 o 
  -4   6  14        2.83       11.29     21.36 o 
  -3   6  14        1.24       23.21     21.51 o 
  -2   6  14       41.73       44.55     22.85 o 
  -1   6  14        5.50      -13.82     20.36 o 
   0   6  14      203.96      223.05     29.82 o 
   1   6  14       11.26      -11.83     24.05 o 
   2   6  14        8.49      -10.72     22.80 o 
   3   6  14       65.83       86.93     23.54 o 
   4   6  14        0.31      -10.59     18.31 o 
   5   6  14        1.90      -17.81     18.66 o 
   6   6  14      230.41      290.50     28.93 o 
   7   6  14        0.02      -28.19     18.79 o 
   8   6  14       10.41       -0.09     20.63 o 
  -7   7  14       64.98       51.15     52.11 o 
  -6   7  14      102.31      129.81     33.13 o 
  -5   7  14       43.27       53.05     31.30 o 
  -4   7  14      141.90      169.10     37.10 o 
  -3   7  14       88.46      154.96     35.69 o 
  -2   7  14      141.12      171.16     38.01 o 
  -1   7  14      127.37       98.81     36.55 o 
   0   7  14       65.57       96.01     25.49 o 
   1   7  14       40.48       42.97     38.32 o 
   2   7  14      277.72      382.39     40.09 o 
   3   7  14        6.73       10.06     25.11 o 
   4   7  14        8.57       20.76     27.72 o 
   5   7  14      188.84      264.31     27.91 o 
 -15   1  15        8.18      -22.45     20.37 o 
 -14   1  15       77.57       97.32     25.91 o 
 -13   1  15     1234.51     1085.63     46.66 o 
 -12   1  15       12.59        7.15     19.04 o 
 -11   1  15       23.31       41.84     18.90 o 
 -10   1  15       45.04       18.50     18.43 o 
  -9   1  15      116.72      159.87     25.21 o 
  -8   1  15       82.96       72.03     20.20 o 
  -7   1  15     1317.51     1233.35     41.23 o 
  -6   1  15        1.83      -12.97     16.00 o 
  -5   1  15      470.12      431.57     25.65 o 
  -4   1  15       30.52       53.23     16.64 o 
  -3   1  15      774.20      613.54     25.82 o 
  -2   1  15       17.22      -14.44     14.70 o 
  -1   1  15      137.06      162.19     20.08 o 
   0   1  15       68.59       78.66     15.89 o 
   1   1  15      208.35      199.23     21.84 o 
   2   1  15        5.54        4.27     15.99 o 
   3   1  15     1061.24      952.91     33.04 o 
   4   1  15      194.33      206.37     20.79 o 
   5   1  15      235.92      313.17     22.96 o 
   6   1  15        6.27      -12.61     15.45 o 
   7   1  15      163.73      164.75     21.16 o 
   8   1  15       53.36       37.32     16.94 o 
   9   1  15      643.61      646.56     42.36 o 
  10   1  15        3.34      -13.35     17.02 o 
  11   1  15       36.80       11.28     21.20 o 
  12   1  15        2.71       15.99     17.80 o 
  13   1  15      323.54      451.27     35.36 o 
 -14   2  15       76.43       54.21     29.30 o 
 -13   2  15      279.67      245.11     26.38 o 
 -12   2  15       94.74      107.18     22.14 o 
 -11   2  15      415.49      375.15     27.95 o 
 -10   2  15       78.34       58.95     20.59 o 
  -9   2  15      889.11      817.85     32.73 o 
  -8   2  15       62.24       48.21     19.13 o 
  -7   2  15      544.72      473.83     26.02 o 
  -6   2  15       35.75       31.61     17.06 o 
  -5   2  15       33.29       17.70     16.24 o 
  -4   2  15        0.17      -21.75     14.50 o 
  -3   2  15      208.12      243.39     26.90 o 
  -2   2  15      259.90      297.14     23.49 o 
  -1   2  15      867.10      746.16     34.91 o 
   0   2  15       18.98       15.64     16.41 o 
   1   2  15        8.04       -9.82     12.71 o 
   2   2  15      253.65      267.95     19.15 o 
   3   2  15     2166.80     1973.71     64.90 o 
   4   2  15        7.41        3.35     14.97 o 
   5   2  15      460.15      480.39     24.41 o 
   6   2  15       52.62       48.73     17.65 o 
   7   2  15      378.95      434.02     25.79 o 
   8   2  15       29.61       27.12     17.09 o 
   9   2  15       17.04        8.96     16.75 o 
  10   2  15        9.00       -8.85     17.21 o 
  11   2  15      581.39      591.66     53.91 o 
  12   2  15      145.25      137.57     26.52 o 
 -14   3  15       91.84      107.56     25.35 o 
 -13   3  15        2.79       12.92     19.76 o 
 -12   3  15       74.51      108.72     29.57 o 
 -11   3  15        9.02       17.50     21.55 o 
 -10   3  15       31.61       46.47     20.07 o 
  -9   3  15       94.49       80.31     20.37 o 
  -8   3  15       18.21       25.10     17.88 o 
  -7   3  15        0.01      -14.58     16.27 o 
  -6   3  15       90.95      107.90     19.31 o 
  -5   3  15      621.66      628.03     26.76 o 
  -4   3  15      220.98      226.10     26.40 o 
  -3   3  15      252.95      287.66     28.08 o 
  -2   3  15       76.25       79.38     19.52 o 
  -1   3  15      549.75      493.37     25.03 o 
   0   3  15      135.17      134.28     21.84 o 
   1   3  15        0.77       19.12     17.97 o 
   2   3  15      331.43      385.95     23.44 o 
   3   3  15     1608.41     1566.50     75.92 o 
   4   3  15        0.14      -19.19     20.17 o 
   5   3  15       60.57       69.64     21.62 o 
   6   3  15      636.35      713.07     34.74 o 
   7   3  15      657.77      657.21     39.80 o 
   8   3  15       74.11       49.96     52.60 o 
   9   3  15      129.43      128.49     25.50 o 
  10   3  15      128.40      139.85     27.02 o 
  11   3  15      419.63      428.20     38.64 o 
  12   3  15       57.18       -0.35     21.98 o 
 -13   4  15       15.72       31.03     23.24 o 
 -12   4  15       24.86       28.49     21.87 o 
 -11   4  15        0.18       -9.49     18.01 o 
 -10   4  15       32.53       42.33     20.07 o 
  -9   4  15      218.86      296.81     26.50 o 
  -8   4  15       87.73      127.73     21.49 o 
  -7   4  15      301.99      348.02     26.62 o 
  -6   4  15      322.08      408.88     42.38 o 
  -5   4  15        0.08       18.46     21.19 o 
  -4   4  15      597.76      584.08     31.60 o 
  -3   4  15      821.57      750.15     30.10 o 
  -2   4  15        7.57        6.61     16.38 o 
  -1   4  15      294.54      329.33     25.23 o 
   0   4  15      306.76      366.29     27.11 o 
   1   4  15      600.53      572.02     27.43 o 
   2   4  15       98.38      119.56     20.16 o 
   3   4  15      298.40      317.85     22.98 o 
   4   4  15      104.83       98.38     22.18 o 
   5   4  15      538.29      498.42     33.23 o 
   6   4  15        8.25       -4.40     21.41 o 
   7   4  15      148.93      170.29     31.06 o 
   8   4  15       39.18        4.99     23.37 o 
   9   4  15      303.72      311.32     36.30 o 
  10   4  15      114.44      165.17     29.13 o 
  11   4  15      260.16      318.84     43.13 o 
 -11   5  15       24.38       46.42     27.27 o 
 -10   5  15        0.37      -18.03     22.76 o 
  -9   5  15       13.46       47.58     20.07 o 
  -8   5  15        9.47       18.38     18.59 o 
  -7   5  15       45.24      110.15     30.74 o 
  -6   5  15      110.47      104.00     25.75 o 
  -5   5  15      263.98      308.83     36.85 o 
  -4   5  15       62.44       98.63     20.16 o 
  -3   5  15        0.56        1.23     17.96 o 
  -2   5  15      232.97      219.36     24.71 o 
  -1   5  15      287.77      299.88     41.91 o 
   0   5  15       51.35       83.64     26.19 o 
   1   5  15       20.62        3.25     21.86 o 
   2   5  15      275.73      327.86     32.06 o 
   3   5  15       18.32      -10.01     21.75 o 
   4   5  15        0.95      -15.64     17.69 o 
   5   5  15       62.04       64.44     20.98 o 
   6   5  15      363.57      387.95     33.65 o 
   7   5  15       46.04       15.83     23.44 o 
   8   5  15       16.23        1.18     23.11 o 
   9   5  15        3.78      -31.84     21.23 o 
  -9   6  15      125.53      193.16     36.27 o 
  -8   6  15      372.85      475.61     63.69 o 
  -7   6  15       25.90      -11.72     27.79 o 
  -6   6  15       52.96       76.15     31.85 o 
  -5   6  15      287.16      404.58     39.97 o 
  -4   6  15       45.61       28.72     23.26 o 
  -3   6  15       23.38       14.67     21.72 o 
  -2   6  15        0.06      -32.57     21.71 o 
  -1   6  15       98.47      142.73     28.00 o 
   0   6  15       13.03       17.35     24.45 o 
   1   6  15       10.12      -11.97     33.57 o 
   2   6  15      155.79      133.09     28.43 o 
   3   6  15        9.66       25.62     23.18 o 
   4   6  15       14.29       48.45     26.41 o 
   5   6  15       12.15       -1.19     24.10 o 
   6   6  15      395.40      454.85     30.54 o 
   7   6  15        9.04        7.19     23.06 o 
  -5   7  15      129.75      163.10     61.76 o 
  -4   7  15     1305.51     1386.95     60.32 o 
  -3   7  15      212.63      331.63     63.69 o 
  -2   7  15      149.98      183.50     39.42 o 
  -1   7  15       82.90       80.65     35.70 o 
   0   7  15      718.13      782.67     39.89 o 
   1   7  15      299.18      356.44     47.69 o 
   2   7  15      557.32      722.36     42.16 o 
   3   7  15        0.64       22.26     26.39 o 
 -14   0  16        2.51      -16.64     28.31 o 
 -13   0  16      323.14      385.28     93.61 o 
 -12   0  16        2.69      -26.84     26.51 o 
 -11   0  16       13.28        2.69     25.82 o 
 -10   0  16      985.81      804.43     79.13 o 
  -9   0  16      279.64      317.35     51.15 o 
  -8   0  16      370.36      386.69     39.42 o 
  -7   0  16       22.84       22.63     23.54 o 
  -6   0  16     2754.67     2441.46    205.08 o 
  -5   0  16      484.49      507.69     70.45 o 
  -4   0  16       25.82       34.01     21.75 o 
  -3   0  16      156.46      174.16     29.93 o 
  -2   0  16     2346.95     2137.39     98.44 o 
  -1   0  16      180.78      297.24     46.32 o 
   0   0  16      795.67      750.82     59.83 o 
   1   0  16       43.79       -0.56     22.49 o 
   2   0  16      261.16      298.24     36.17 o 
   3   0  16      251.90      252.00     34.04 o 
   4   0  16      786.80      745.79     52.11 o 
   5   0  16        1.70       -1.56     24.05 o 
   6   0  16      673.70      614.20     69.97 o 
   7   0  16      297.31      366.98     40.08 o 
   8   0  16      996.00      934.81     49.30 o 
   9   0  16       49.45       27.00     26.78 o 
  10   0  16       21.67        4.13     55.01 o 
  11   0  16      284.30      243.98     39.64 o 
  12   0  16     1866.88     1866.49    139.93 o 
 -14   1  16      378.84      445.12     31.24 o 
 -13   1  16       25.34       38.83     21.08 o 
 -12   1  16        4.45       16.62     19.50 o 
 -11   1  16      211.42      250.62     43.51 o 
 -10   1  16       22.70       15.68     19.15 o 
  -9   1  16       13.53      -12.76     18.40 o 
  -8   1  16        0.84       14.81     18.13 o 
  -7   1  16      457.03      438.02     25.98 o 
  -6   1  16        0.33      -12.49     15.84 o 
  -5   1  16       24.19       14.50     16.59 o 
  -4   1  16       50.78       56.00     18.26 o 
  -3   1  16      156.81      163.84     24.50 o 
  -2   1  16      127.84       97.43     21.55 o 
  -1   1  16        2.78        0.54     16.64 o 
   0   1  16       80.14       92.86     22.79 o 
   1   1  16      178.47      191.25     22.03 o 
   2   1  16       85.59       79.51     18.81 o 
   3   1  16        0.07      -15.73     15.68 o 
   4   1  16     1024.42      900.12     32.16 o 
   5   1  16      257.51      325.15     26.54 o 
   6   1  16      399.37      430.98     28.63 o 
   7   1  16       12.49        7.48     20.53 o 
   8   1  16     1019.79     1019.76     58.36 o 
   9   1  16      107.73      123.39     21.54 o 
  10   1  16     1060.52     1047.49     51.96 o 
  11   1  16        0.62        3.57     20.53 o 
  12   1  16      193.90      281.18     34.85 o 
 -13   2  16       15.96       24.62     20.28 o 
 -12   2  16        2.60       10.67     18.93 o 
 -11   2  16        1.02        4.65     18.90 o 
 -10   2  16       51.76       52.66     20.52 o 
  -9   2  16        7.49       17.12     19.92 o 
  -8   2  16       30.66       25.64     19.36 o 
  -7   2  16        2.81      -10.03     15.52 o 
  -6   2  16      173.01      197.25     22.47 o 
  -5   2  16       55.13       82.45     19.28 o 
  -4   2  16      597.57      509.36     29.52 o 
  -3   2  16        9.08       25.90     20.57 o 
  -2   2  16        0.01        1.49     19.29 o 
  -1   2  16      295.16      307.03     29.25 o 
   0   2  16       19.25       14.71     17.00 o 
   1   2  16       20.92       13.14     19.32 o 
   2   2  16      174.37      197.87     20.89 o 
   3   2  16      242.59      279.60     23.67 o 
   4   2  16      360.37      400.13     24.99 o 
   5   2  16       62.61       85.57     18.50 o 
   6   2  16      316.82      364.13     24.41 o 
   7   2  16       80.83      112.70     20.17 o 
   8   2  16       48.98       49.91     26.28 o 
   9   2  16       14.54      -10.33     17.27 o 
  10   2  16      141.23      141.68     29.67 o 
  11   2  16        7.92       -3.71     21.53 o 
 -13   3  16        1.31       -2.04     19.76 o 
 -12   3  16        0.01      -10.28     19.83 o 
 -11   3  16        1.65       15.34     18.43 o 
 -10   3  16       18.62       13.20     19.87 o 
  -9   3  16       30.66       13.54     18.18 o 
  -8   3  16      210.26      275.17     25.79 o 
  -7   3  16        0.92      -23.41     15.60 o 
  -6   3  16      427.91      444.85     26.87 o 
  -5   3  16        0.93      -33.97     22.79 o 
  -4   3  16      156.60      141.16     24.21 o 
  -3   3  16        7.88      -21.70     17.75 o 
  -2   3  16      719.34      630.55     31.85 o 
  -1   3  16       17.00        7.37     17.43 o 
   0   3  16       13.75        3.34     17.57 o 
   1   3  16       20.43       40.75     25.63 o 
   2   3  16      520.64      480.29     27.45 o 
   3   3  16       79.25      101.45     21.90 o 
   4   3  16      129.82      163.78     20.38 o 
   5   3  16       24.92        6.04     16.38 o 
   6   3  16        0.23       12.06     16.51 o 
   7   3  16       33.69       23.94     21.03 o 
   8   3  16        8.20       10.57     20.37 o 
   9   3  16       12.29        0.46     21.40 o 
  10   3  16      262.26      309.74     30.35 o 
 -11   4  16        9.86       44.49     22.04 o 
 -10   4  16       35.81       68.14     21.12 o 
  -9   4  16        2.56       10.28     20.75 o 
  -8   4  16       46.03       65.68     19.30 o 
  -7   4  16        0.53      -23.34     20.92 o 
  -6   4  16       75.67      113.77     24.20 o 
  -5   4  16       10.78      -28.92     19.28 o 
  -4   4  16        2.48        3.28     20.66 o 
  -3   4  16       28.32       44.98     20.47 o 
  -2   4  16      355.78      402.51     28.17 o 
  -1   4  16       44.51       42.64     19.46 o 
   0   4  16      384.62      446.28     29.11 o 
   1   4  16      210.22      260.89     25.13 o 
   2   4  16       24.07       44.18     18.82 o 
   3   4  16       27.11       11.71     25.19 o 
   4   4  16       13.87       19.16     22.06 o 
   5   4  16      121.87      106.69     25.09 o 
   6   4  16       94.12       82.64     55.59 o 
   7   4  16       49.17       17.70     22.24 o 
   8   4  16       41.49       56.43     25.70 o 
   9   4  16      125.41      144.85     29.06 o 
 -10   5  16       67.33       48.31     25.67 o 
  -9   5  16        6.56        8.61     21.97 o 
  -8   5  16        0.35       45.76     39.71 o 
  -7   5  16       62.60       83.91     26.18 o 
  -6   5  16       32.88       32.50     22.70 o 
  -5   5  16      288.40      309.76     31.65 o 
  -4   5  16       57.61      120.20     27.65 o 
  -3   5  16        7.38        9.01     21.26 o 
  -2   5  16      106.42       94.02     21.01 o 
  -1   5  16       56.47       68.86     25.12 o 
   0   5  16      134.66      165.03     29.63 o 
   1   5  16       20.47       53.96     24.66 o 
   2   5  16      191.55      189.43     31.35 o 
   3   5  16       53.43       83.23     32.47 o 
   4   5  16      150.52      178.40     41.89 o 
   5   5  16       85.47       80.77     31.09 o 
   6   5  16       87.94      117.32     33.34 o 
   7   5  16      103.90      114.59     47.03 o 
   8   5  16      240.75      259.45     35.22 o 
  -7   6  16       58.92      107.58     41.02 o 
  -6   6  16       31.46       38.60     52.11 o 
  -5   6  16       69.37      137.89     70.93 o 
  -4   6  16       67.71      106.94     52.60 o 
  -3   6  16       40.43       58.68     24.73 o 
  -2   6  16        2.20       19.28     22.31 o 
  -1   6  16      541.44      571.60     34.74 o 
   0   6  16      124.10      130.27     29.39 o 
   1   6  16       10.32      -20.71     36.52 o 
   2   6  16      164.46      258.36     32.62 o 
   3   6  16      355.22      486.84     47.65 o 
   4   6  16       83.83      120.84     30.91 o 
   5   6  16        1.19       53.46     26.46 o 
 -13   1  17        6.51       17.33     20.35 o 
 -12   1  17       87.04      121.26     26.61 o 
 -11   1  17       78.62      100.12     21.80 o 
 -10   1  17        2.20       10.45     20.75 o 
  -9   1  17       26.04       40.21     20.32 o 
  -8   1  17       55.00       85.74     20.11 o 
  -7   1  17      552.10      528.03     27.44 o 
  -6   1  17       18.21       11.66     17.21 o 
  -5   1  17      337.58      403.14     25.67 o 
  -4   1  17      155.53      161.68     25.97 o 
  -3   1  17      245.92      168.00     26.31 o 
  -2   1  17       15.76        2.94     18.72 o 
  -1   1  17       77.24       71.43     29.00 o 
   0   1  17       64.17       74.67     27.58 o 
   1   1  17      132.86       97.83     23.58 o 
   2   1  17       32.12       16.78     21.48 o 
   3   1  17      207.74      174.79     23.29 o 
   4   1  17       15.73       18.05     18.42 o 
   5   1  17      153.53      168.18     23.69 o 
   6   1  17       13.96       26.52     19.09 o 
   7   1  17        3.01      -11.73     26.37 o 
   8   1  17       16.79       60.82     38.59 o 
   9   1  17      223.09      312.56     48.34 o 
  10   1  17       12.14       17.01     20.22 o 
 -12   2  17        9.49       30.40     22.29 o 
 -11   2  17       20.94       19.53     19.36 o 
 -10   2  17       87.22      106.78     26.33 o 
  -9   2  17       41.26        5.42     18.66 o 
  -8   2  17        3.96        3.62     18.74 o 
  -7   2  17       82.02      111.35     21.87 o 
  -6   2  17      262.56      317.64     26.50 o 
  -5   2  17      100.09       34.23     22.19 o 
  -4   2  17       71.12       61.29     22.08 o 
  -3   2  17     1398.21     1235.02     42.15 o 
  -2   2  17      122.32      141.11     24.55 o 
  -1   2  17       44.67       -0.29     20.18 o 
   0   2  17      121.47       83.00     28.66 o 
   1   2  17      271.68      329.69     35.63 o 
   2   2  17       45.30       16.83     21.72 o 
   3   2  17        2.63       -2.08     16.97 o 
   4   2  17       19.97       -9.21     16.11 o 
   5   2  17       75.90      126.72     20.84 o 
   6   2  17      114.66      140.42     25.04 o 
   7   2  17       99.45      104.71     29.10 o 
   8   2  17        6.96       -7.10     17.08 o 
   9   2  17       65.39       82.44     20.11 o 
  10   2  17       32.41       34.71     24.47 o 
 -11   3  17        7.62       77.29     23.72 o 
 -10   3  17       32.20       52.91     22.52 o 
  -9   3  17       35.08       14.81     20.59 o 
  -8   3  17      178.58      250.16     42.96 o 
  -7   3  17        2.15       -3.42     21.39 o 
  -6   3  17       65.04       47.61     25.40 o 
  -5   3  17       37.17       12.52     24.11 o 
  -4   3  17       43.41       42.55     26.18 o 
  -3   3  17        0.84        6.81     19.81 o 
  -2   3  17      239.55      283.40     32.15 o 
  -1   3  17      371.21      397.72     32.81 o 
   0   3  17      102.98       95.51     21.13 o 
   1   3  17       10.38       19.96     21.45 o 
   2   3  17        9.36        2.75     19.83 o 
   3   3  17      249.47      290.20     32.92 o 
   4   3  17      107.97      152.78     20.52 o 
   5   3  17      237.86      258.52     25.37 o 
   6   3  17        7.36       19.64     22.84 o 
   7   3  17      462.02      486.34     32.16 o 
   8   3  17       77.05       53.81     23.72 o 
   9   3  17      170.41      199.56     42.15 o 
 -10   4  17       11.31       61.41     20.79 o 
  -9   4  17       36.77       47.28     20.51 o 
  -8   4  17      217.00      228.92     31.65 o 
  -7   4  17       20.73        1.09     21.14 o 
  -6   4  17        0.38       18.24     28.91 o 
  -5   4  17       48.75       89.52     25.29 o 
  -4   4  17       25.20       67.56     23.57 o 
  -3   4  17       15.93       22.19     21.35 o 
  -2   4  17        1.44      -21.09     19.13 o 
  -1   4  17       26.26       20.41     18.79 o 
   0   4  17       10.51       28.88     19.00 o 
   1   4  17        0.18       22.06     19.23 o 
   2   4  17       46.68       35.33     30.11 o 
   3   4  17      122.34      100.45     33.39 o 
   4   4  17      262.65      255.06     41.36 o 
   5   4  17      221.51      206.89     52.11 o 
   6   4  17       18.02       35.84     69.00 o 
   7   4  17       99.33      134.89     55.49 o 
   8   4  17       30.01       53.77     23.62 o 
  -8   5  17       12.66       38.97     53.31 o 
  -7   5  17       21.06       48.26     32.75 o 
  -6   5  17       81.20      127.37     30.48 o 
  -5   5  17       73.54      167.96     33.68 o 
  -4   5  17       20.14       14.68     23.07 o 
  -3   5  17       79.37      154.19     26.55 o 
  -2   5  17       62.53       56.21     36.67 o 
  -1   5  17        7.38       35.30     26.26 o 
   0   5  17        4.78       31.27     24.56 o 
   1   5  17      607.91      642.59     39.63 o 
   2   5  17      200.47      283.58     42.57 o 
   3   5  17       79.00       84.81     28.18 o 
   4   5  17        0.20      -11.92     46.81 o 
   5   5  17      213.91      257.12     41.96 o 
   6   5  17      121.40      141.61     29.14 o 
  -4   6  17       80.96      149.30     34.95 o 
  -3   6  17        8.99       28.70     51.15 o 
  -2   6  17        0.23        1.03     52.11 o 
  -1   6  17       77.52      147.49     29.74 o 
   0   6  17      114.80      152.94     30.49 o 
   1   6  17       14.00        5.69     27.62 o 
   2   6  17       25.10       52.53     26.69 o 
 -11   0  18        1.29      -37.21     24.81 o 
 -10   0  18      506.71      534.10     57.42 o 
  -9   0  18      118.56      140.74     32.37 o 
  -8   0  18       33.27       66.11     27.98 o 
  -7   0  18       12.41       38.21     25.22 o 
  -6   0  18        9.36        0.95     25.90 o 
  -5   0  18      323.74      397.32     37.80 o 
  -4   0  18      951.39      768.19     65.62 o 
  -3   0  18       26.85       11.58     37.64 o 
  -2   0  18       50.25       20.27     38.60 o 
  -1   0  18      466.99      462.26     55.01 o 
   0   0  18      439.93      474.81     63.69 o 
   1   0  18      106.59      160.20     46.32 o 
   2   0  18       11.38       55.97     40.53 o 
   3   0  18      573.11      558.37     42.18 o 
   4   0  18     1932.48     2010.08    220.52 o 
   5   0  18        8.33       11.43     26.43 o 
   6   0  18       95.28      137.87     65.62 o 
   7   0  18      296.55      420.21     83.48 o 
   8   0  18      663.37      703.31     51.15 o 
   9   0  18        0.86       39.54     53.56 o 
 -11   1  18       87.73      133.94     32.87 o 
 -10   1  18        4.45       29.85     21.33 o 
  -9   1  18        5.98        0.71     19.13 o 
  -8   1  18       75.66      132.29     22.04 o 
  -7   1  18      246.42      354.76     32.04 o 
  -6   1  18      135.42      189.22     22.72 o 
  -5   1  18       20.22       25.75     28.13 o 
  -4   1  18       44.09       14.11     20.19 o 
  -3   1  18      324.88      352.27     40.26 o 
  -2   1  18      241.71      223.51     35.14 o 
  -1   1  18       55.86       51.27     51.15 o 
   0   1  18      109.60      100.89     27.63 o 
   1   1  18      297.77      346.39     38.90 o 
   2   1  18      365.50      388.37     34.02 o 
   3   1  18        0.00       -9.39     19.09 o 
   4   1  18       94.78      109.87     31.34 o 
   5   1  18      163.79      215.79     24.47 o 
   6   1  18      315.64      367.06     27.87 o 
   7   1  18        1.56       10.00     21.13 o 
   8   1  18      282.81      366.05     31.51 o 
   9   1  18       98.48      156.65     28.79 o 
 -11   2  18        0.11       26.57     20.12 o 
 -10   2  18       60.36      101.04     21.09 o 
  -9   2  18      165.32      221.21     25.51 o 
  -8   2  18      285.90      378.56     29.23 o 
  -7   2  18        0.35       35.31     22.40 o 
  -6   2  18       25.64       -9.34     21.22 o 
  -5   2  18      111.34      160.24     26.88 o 
  -4   2  18       11.28       -2.38     18.61 o 
  -3   2  18       55.49       82.52     23.73 o 
  -2   2  18       21.15       51.55     20.87 o 
  -1   2  18       98.89      142.05     32.05 o 
   0   2  18       78.32       87.26     35.71 o 
   1   2  18       42.15       68.42     25.58 o 
   2   2  18       11.28       -3.38     20.85 o 
   3   2  18      113.70      151.24     28.82 o 
   4   2  18        3.74        5.75     36.63 o 
   5   2  18        0.84        5.08     16.64 o 
   6   2  18        9.04      -16.14     22.90 o 
   7   2  18        2.81        4.46     18.17 o 
   8   2  18       10.67       -6.91     17.55 o 
 -10   3  18        3.03       13.41     20.09 o 
  -9   3  18        4.64       24.02     31.76 o 
  -8   3  18       43.25       77.58     23.85 o 
  -7   3  18       18.13        1.72     21.46 o 
  -6   3  18        8.70        8.73     26.17 o 
  -5   3  18       18.62       63.65     24.25 o 
  -4   3  18       11.38       -1.21     28.72 o 
  -3   3  18       16.12        8.20     21.42 o 
  -2   3  18       33.41       20.81     23.10 o 
  -1   3  18        7.93       15.02     23.98 o 
   0   3  18       42.25       24.47     36.19 o 
   1   3  18       10.89       17.93     30.38 o 
   2   3  18        0.62       34.57     22.79 o 
   3   3  18        1.04       25.16     21.18 o 
   4   3  18       83.85      192.73     60.80 o 
   5   3  18       15.09       63.45     60.45 o 
   6   3  18       50.24       59.11     21.69 o 
   7   3  18       58.80       57.76     22.11 o 
  -8   4  18       51.63      101.98     47.84 o 
  -7   4  18        4.11       -0.73     36.11 o 
  -6   4  18      263.73      318.45     35.26 o 
  -5   4  18       20.24       44.44     28.44 o 
  -4   4  18       23.95       96.79     25.06 o 
  -3   4  18        0.11      -20.72     20.37 o 
  -2   4  18       10.38       67.73     29.76 o 
  -1   4  18      131.75      200.01     45.21 o 
   0   4  18      193.20      285.36     29.58 o 
   1   4  18        0.02       -4.22     33.35 o 
   2   4  18       59.33      114.84     33.02 o 
   3   4  18       34.29        2.29     55.01 o 
   4   4  18      253.59      343.18     43.79 o 
   5   4  18       58.14       12.92     50.18 o 
   6   4  18      104.90      181.34     41.09 o 
  -5   5  18       86.52      144.68     27.47 o 
  -4   5  18      334.06      426.45     34.05 o 
  -3   5  18      242.63      271.29     29.99 o 
  -2   5  18       27.03       52.33     46.81 o 
  -1   5  18      100.82      156.71     35.00 o 
   0   5  18      101.63      106.55     28.18 o 
   1   5  18        1.75       -4.17     26.24 o 
   2   5  18       56.98      135.76     52.11 o 
   3   5  18       41.58       66.16     43.43 o 
 -10   1  19        0.14       53.78     21.02 o 
  -9   1  19        9.54       41.11     20.84 o 
  -8   1  19       21.46       40.75     19.18 o 
  -7   1  19       47.57       48.09     24.07 o 
  -6   1  19       18.30       42.95     22.04 o 
  -5   1  19       23.60       33.52     20.41 o 
  -4   1  19       46.85       56.49     49.22 o 
  -3   1  19      124.83      225.59     37.15 o 
  -2   1  19        1.19       15.49     26.90 o 
  -1   1  19       62.46       43.43     33.78 o 
   0   1  19       54.29       39.18     26.89 o 
   1   1  19       68.84       92.11     27.19 o 
   2   1  19       23.11       29.82     23.36 o 
   3   1  19       15.64       29.31     24.05 o 
   4   1  19       24.62       58.39     22.83 o 
   5   1  19       24.93        4.19     26.61 o 
   6   1  19        2.48      -12.20     19.44 o 
   7   1  19       46.97       66.87     40.26 o 
  -9   2  19      322.48      431.05     32.32 o 
  -8   2  19       11.67      -12.23     22.57 o 
  -7   2  19       28.68        6.63     21.63 o 
  -6   2  19      140.57      259.84     46.46 o 
  -5   2  19       44.48      122.36     45.67 o 
  -4   2  19        1.07        5.63     20.78 o 
  -3   2  19        2.48      -27.81     28.47 o 
  -2   2  19       77.17       84.48     39.08 o 
  -1   2  19        0.60        7.16     37.15 o 
   0   2  19       43.59       41.29     25.82 o 
   1   2  19        8.92       45.36     24.16 o 
   2   2  19      154.75      183.80     31.68 o 
   3   2  19      271.87      358.56     38.56 o 
   4   2  19        3.29       28.02     42.54 o 
   5   2  19        3.63       11.40     28.84 o 
   6   2  19       70.76       71.49     53.21 o 
  -8   3  19      145.91      214.06     30.79 o 
  -7   3  19      100.85      120.75     26.81 o 
  -6   3  19       20.22       23.67     23.91 o 
  -5   3  19       28.76        2.94     33.65 o 
  -4   3  19       52.85        5.12     33.51 o 
  -3   3  19        1.99      -17.11     33.05 o 
  -2   3  19       25.34       56.33     22.95 o 
  -1   3  19        2.96       -5.79     27.30 o 
   0   3  19       26.25       33.21     43.43 o 
   1   3  19       15.24       59.04     26.27 o 
   2   3  19       58.24      114.24     29.63 o 
   3   3  19       67.08       84.35     29.89 o 
   4   3  19       96.45      107.84     35.88 o 
   5   3  19       61.12       16.93     44.39 o 
  -5   4  19      106.36       95.58     27.44 o 
  -4   4  19      132.07      246.23     30.01 o 
  -3   4  19       39.70        5.83     22.79 o 
  -2   4  19      327.35      450.42     33.86 o 
  -1   4  19       36.21       47.04     22.20 o 
   0   4  19      235.69      187.22     51.15 o 
   1   4  19       14.49      -23.16     36.67 o 
   2   4  19      114.45      217.50     65.14 o 
   3   4  19       29.73       15.23     32.21 o 
  -8   0  20       20.72      158.32     73.34 o 
  -7   0  20        0.75      -46.32     30.88 o 
  -6   0  20       14.88       57.90     41.50 o 
  -5   0  20      126.61      160.20     49.22 o 
  -4   0  20       37.30        0.00     36.67 o 
  -3   0  20        2.71       42.46     41.50 o 
  -2   0  20      311.05      355.14     57.90 o 
  -1   0  20      232.63      290.48     56.94 o 
   0   0  20       29.89       91.68     40.53 o 
   1   0  20       18.57       36.67     37.64 o 
   2   0  20        2.73       14.48     35.71 o 
   3   0  20      258.28      351.28     55.01 o 
   4   0  20      335.50      445.86     61.76 o 
   5   0  20       59.44       74.31     39.57 o 
  -7   1  20       81.80      116.54     33.26 o 
  -6   1  20      150.73      189.85     39.52 o 
  -5   1  20        0.04       56.51     29.92 o 
  -4   1  20       99.87       99.31     29.40 o 
  -3   1  20      178.77      214.62     37.83 o 
  -2   1  20       27.25       20.16     27.88 o 
  -1   1  20        8.54       17.32     41.98 o 
   0   1  20       15.86       14.30     27.88 o 
   1   1  20      182.59      241.75     41.02 o 
   2   1  20      303.30      441.02     43.23 o 
   3   1  20       75.03      146.40     37.15 o 
   4   1  20        6.53       31.36     26.61 o 
   5   1  20      191.14      251.10     32.03 o 
  -6   2  20        3.04       24.61     22.60 o 
  -5   2  20       92.50      136.28     25.39 o 
  -4   2  20       49.86       89.80     44.88 o 
  -3   2  20      114.42      114.74     32.67 o 
  -2   2  20       22.81       -1.42     26.64 o 
  -1   2  20        5.28       21.37     27.95 o 
   0   2  20       84.86      149.61     53.08 o 
   1   2  20       95.59      113.80     52.11 o 
   2   2  20        9.81       36.70     27.63 o 
   3   2  20       53.51       94.58     37.64 o 
   4   2  20       16.03      110.69     29.13 o 
  -4   3  20      290.36      377.41     41.64 o 
  -3   3  20        1.57       27.95     28.31 o 
  -2   3  20        1.04       42.75     26.51 o 
  -1   3  20        0.01       38.28     28.56 o 
   0   3  20      112.56      222.76     33.36 o 
   1   3  20       35.19       81.32     32.33 o 
   2   3  20       44.46      105.08     29.93 o 
  -3   1  21      147.04      173.03     35.70 o 
  -2   1  21        9.53        1.02     28.64 o 
  -1   1  21       45.35       91.22     28.96 o 
   0   1  21        8.37       86.38     30.32 o 
                                                 
